# Supplementary material for: Metabolic Response of the Lycium barbarum Variety ‘Ningqi No. 7′ to Drought Stress
Source: Plants (Basel). 2024 Jul 14;13(14):1935. doi: 10.3390/plants13141935 (PMC11280180; doi:10.3390/plants13141935)
Supplement: Supplementary file 1 [file plants-13-01935-s001.zip]

Archive with 3 entries (2 files):
- plants-3080960-supplementary/SupplementaryMaterials/
- plants-3080960-supplementary/SupplementaryMaterials/Qualitative and quantitative results table of metabolites.xlsx
- plants-3080960-supplementary/SupplementaryMaterials/SupplementaryMaterials.pdf
