# Supplementary material for: Metabolic Response of the Lycium barbarum Variety ‘Ningqi No. 7′ to Drought Stress
Source: Plants (Basel). 2024 Jul 14;13(14):1935. doi: 10.3390/plants13141935 (PMC11280180; doi:10.3390/plants13141935)
Supplement: Supplementary file 1 [file plants-13-01935-s001.zip › plants-3080960-supplementary/SupplementaryMaterials/Qualitative and quantitative results table of metabolites.xlsx]

## Sheet: pos
ID	m/z	rt(s)	Name	adduct	score	HMDB	KEGG	SuperClass	Class	SubClass	CK1	CK2	CK3	MDT1	MDT2	MDT3	HDT1	HDT2	HDT3	QC-1	QC-2	QC-3
M190T353	190.1	352.738	.alpha.-guanidinoglutaric acid	[M+H]+	0.834611935715731			Organic acids and derivatives	Carboxylic acids and derivatives	Amino acids, peptides, and analogues	9429.54	23835.4	10036.3	72605.3	31644.8	45716.2	3340.72	34349.1	16923.6	40038.1	37330.1	36304.7
M175T181_2	175.14	181.305	.alpha.-ionone	[M+H-H2O]+	0.904760842406214	HMDB0059883	C12286	Lipids and lipid-like molecules	Prenol lipids	Sesquiterpenoids	2.45169e+06	896868	1.59787e+06	674652	244564	301618	885354	536049	536941	547622	530279	531525
M263T452	263.076	452.22	.alpha.-L-Glu-L-Asp	[M+H]+	0.700969579497022	HMDB0028815		Organic acids and derivatives	Peptidomimetics	Hybrid peptides	70107.8	65262.3	16641.4	21710.4	45563.9	16326.8	57771.4	14740.7	36595.4	24414.5	21594.6	24334.1
M564T245_1	564.181	245.147	.beta.-d-glucopyranosiduronic acid, 4-[3-(1-naphthalenylcarbonyl)-1h-indol-1-yl]butyl	[M-H+2Na]+	0.983554400472507			Organoheterocyclic compounds	Indoles and derivatives	Naphthoylindoles	120462	310819	161359	73038.1	16981.3	21226.8	321833	94933.7	80079	110916	106806	108329
M534T420	534.222	420.138	.beta.-d-glucopyranosiduronic acid, 5-[3-(1-naphthalenylcarbonyl)-1h-indol-1-yl]pentyl	[M+H]+	0.76722961157267			Organoheterocyclic compounds	Indoles and derivatives	Naphthoylindoles	36216.1	37589.9	42320	33070.1	40215.3	29342.9	30772.7	39435.7	56049.2	36716.7	40009.7	40696.1
M504T443_1	504.243	442.526	.beta.-d-glucopyranosiduronic acid, 5-[3-[(2,2,3,3-tetramethylcyclopropyl)carbonyl]-1h-indol-1-yl]pentyl	[M+H]+	0.946427240771543			Lipids and lipid-like molecules	Fatty Acyls	Fatty acyl glycosides	49743.5	43468.2	22711.3	10166.9	11561	12047.4	9952.16	10001.9	17449.8	7481.7	8417.04	7045.32
M174T177	174.047	176.716	.beta.-Homoproline	(M-H+2Na)+	0.7769						127545	23295.3	31044.3	63284.2	8245.39	7881.57	14376.9	19459.9	8095.64	11883	19283.8	11147.1
M649T336_2	649.101	335.76	.beta.-nicotinamide adenine dinucleotide, reduced(NADH)	[M+H-NH3]+	0.746173698588498	HMDB0001487	C00004				11974.8	84622.1	122658	56123.3	21809.1	24782.6	84958.7	79796.7	100858	64283.1	55978.3	56039.3
M397T74	397.377	73.9345	.beta.-sitosterol	[M+H-H2O]+	0.883393773348634	HMDB0000852	C01753	Lipids and lipid-like molecules	Steroids and steroid derivatives	Stigmastanes and derivatives	330810	192002	100768	778759	768651	790621	210818	1.1397e+06	348484	405984	402341	402394
M276T448	276.143	448.265	.gamma.-l-glu-.epsilon.-l-lys	[M+H]+	0.89034200412004	HMDB0003869	C21730	Organic acids and derivatives	Carboxylic acids and derivatives	Amino acids, peptides, and analogues	386812	312956	232652	147439	155834	125784	240402	123060	212132	148011	150823	149463
M261T52	261.21	51.642	.gamma.-linolenoyl ethanolamide	[M+H-C2H7NO]+	0.915800433519307			Organic nitrogen compounds	Organonitrogen compounds	Amines	1.67216e+06	673217	872400	1.22419e+06	878238	3.10362e+06	2.03617e+06	1.87133e+06	3.30568e+06	768108	791814	768552
M331T186_1	331.121	185.694	(-)-Medicarpin	(M+CH3COO+2H)+	0.6379						140344	35140.9	30612.8	39390.6	17657.9	33140.6	54462.2	29574.9	37029.9	46304.8	42210.1	46661.4
M135T135	135.11	135.153	(-)-perillyl alcohol	[M+H-H2O]+	0.953797448878528		C02452	Lipids and lipid-like molecules	Prenol lipids	Monoterpenoids	1.7168e+06	1.09956e+06	1.08296e+06	794453	493574	604541	1.04445e+06	684093	738405	784473	766943	784673
M141T149	141.06	148.929	(-)-quebrachitol	[M+H-3H2O]+	0.865549056884905	HMDB0034221	C08257	Organic oxygen compounds	Organooxygen compounds	Alcohols and polyols	345163	160463	114955	154307	153302	130981	112252	111246	73497	99748.4	99605.7	103522
M399T137	399.146	136.518	(-)-riboflavin	[M+Na]+	0.991845629210936	HMDB0000244	C00255	Organoheterocyclic compounds	Pteridines and derivatives	Alloxazines and isoalloxazines	428913	231654	328550	278398	287538	199081	487759	170735	340478	240676	240778	249227
M237T286	237.171	285.953	(.+/-.)-dropropizine	[M+H]+	0.716342516841721			Organoheterocyclic compounds	Diazinanes	Piperazines	945442	578370	1.34163e+06	1.12446e+06	2.66854e+06	2.15023e+06	852046	2.6634e+06	2.50644e+06	1.45197e+06	1.19837e+06	1.22927e+06
M529T151	529.326	150.879	((4r)-4-((3r,5r,9s,10s,12s,13r,14s,17r)-3,12-dihydroxy-10,13-dimethylhexadecahydro-1h-cyclopenta[a]phenanthren-17-yl)pentanoyl)glycylglycine	[M+Na]+	0.994250169615971			Lipids and lipid-like molecules	Steroids and steroid derivatives	Bile acids, alcohols and derivatives	313827	704100	825324	444675	179234	263244	638179	257018	184259	401133	394524	398945
M545T423_3	545.299	423.336	((4r)-4-((3r,5s,7r,9s,10s,12s,13r,14s,17r)-3,7,12-trihydroxy-10,13-dimethylhexadecahydro-1h-cyclopenta[a]phenanthren-17-yl)pentanoyl)glycylglycine	[M+Na]+	0.735573971963603			Lipids and lipid-like molecules	Steroids and steroid derivatives	Bile acids, alcohols and derivatives	701153	33400.3	251055	201718	104822	147618	166895	226657	349054	209201	204329	209262
M189T94	189.079	94.41	(+)-6-aminopenicillanic acid	[M+H-CO]+	0.711433811525904	HMDB0060618	C02954	Organic acids and derivatives	Carboxylic acids and derivatives	Amino acids, peptides, and analogues	285592	289613	139069	116075	193560	131088	392498	178703	64456.9	155073	155599	165071
M133T109	133.095	109.238	(+)-carvone	[M+H-H2O]+	0.805928875040111	HMDB0004487	C11383	Lipids and lipid-like molecules	Prenol lipids	Monoterpenoids	737294	884864	702321	739868	513263	1.37797e+06	834149	479900	470229	665958	651323	666325
M291T255	291.093	254.993	(+)-catechin	[M+H]+	0.992684269347827	HMDB0002780	C06562	Phenylpropanoids and polyketides	Flavonoids	Flavans	3.35855e+06	2.63979e+06	1.47258e+06	2.20636e+06	966871	682679	1.57576e+06	823506	458444	1.22828e+06	1.33878e+06	1.33731e+06
M153T133	153.12	132.52	(+)-dihydrocervone	[M+H]+	0.786334979184249			Lipids and lipid-like molecules	Prenol lipids	Monoterpenoids	794164	718134	383297	374997	236394	327784	328603	310914	327427	359168	359398	348356
M585T391	585.241	391.444	(1r,3ar,3bs,4ar,6s,7s,7ar,8r,8ar,9ar)-1,4a,8-tris(acetyloxy)-2,2,3b,6,8a-pentamethyl-4,9-dioxo-tetradecahydro-1h-cyclopenta[a]s-indacen-7-yl butanoate	[M+Na]+	0.934738064883588			Lipids and lipid-like molecules	Prenol lipids	Diterpenoids	9974.59	11767.8	50786.3	8266.12	3249.38	3660.98	41587.9	13489.4	5879.06	6138.33	6666.62	6214.25
M633T40_1	633.385	40.403	(1s,2r,4as,6ar,6br,10s,12ar,14bs)-1,2,6b,9,9,12a-hexamethyl-10-[(2r,3r,4s,5s,6r)-3,4,5-trihydroxy-6-methyloxan-2-yl]oxy-2,3,4,5,6,6a,7,8,8a,10,11,12,13,14b-tetradecahydro-1h-picene-4a,6a-dicarboxylic acid	[M+H]+	0.869601720845357			Lipids and lipid-like molecules	Prenol lipids	Terpene glycosides	1.98802e+06	1.90029e+06	3.56315e+06	3.70195e+06	1.8894e+06	2.50906e+06	2.75791e+06	2.52212e+06	2.38177e+06	2.09517e+06	2.06712e+06	2.09524e+06
M512T412_2	512.249	411.865	(2e,6e,11e,13e)-18-(2,6-dioxopiperidin-4-yl)-9-hydroxy-8-methoxy-10,12,14-trimethyl-15-oxooctadeca-2,6,11,13-tetraenoic acid	[M+Na]+	0.841065418034436			Lipids and lipid-like molecules	Fatty Acyls	Lineolic acids and derivatives	49462.4	54576.1	40623.7	32195.7	11769.5	6224.64	139932	9780.46	13381.8	14120.8	14617.8	14116.5
M307T235	307.163	235.152	(2e)-n-(4-acetamidobutyl)-3-(4-hydroxy-3-methoxyphenyl)prop-2-enamide	[M+H]+	0.963908504179141			Phenylpropanoids and polyketides	Cinnamic acids and derivatives	Hydroxycinnamic acids and derivatives	343890	459091	2.26726e+06	1.12169e+06	292109	529323	1.12538e+06	1.61015e+06	2.34e+06	1.09764e+06	1.09782e+06	1.14016e+06
M355T128_2	355.168	128.271	(2r,3r,4s,5s,6r)-2-[(2e)-4-hydroxy-3,7-dimethylocta-2,6-dienoxy]-6-(hydroxymethyl)oxane-3,4,5-triol	[M+Na]+	0.913504401648384			Lipids and lipid-like molecules	Prenol lipids	Terpene glycosides	579919	603306	817046	766615	718268	646423	577051	568472	784142	693463	671459	693445
M927T342_2	927.299	341.841	(2r,3r,4s,5s,6r)-2-[[(2r,3s,4s,5r,6s)-6-[4-[3-[3,5-dimethoxy-4-[(2s,3r,4s,5s,6r)-3,4,5-trihydroxy-6-(hydroxymethyl)oxan-2-yl]oxyphenyl]-1,3,3a,4,6,6a-hexahydrofuro[3,4-c]furan-6-yl]-2,6-dimethoxyphenoxy]-3,4,5-trihydroxyoxan-2-yl]methoxy]-6-(hydroxymethyl)oxane-3,4,5-triol	[M+Na]+	0.89627794042926						16467.2	20410.8	22724.4	7679.06	5941.77	3830.75	9572.97	7374.34	12233.3	12775.8	11545.9	12768.1
M545T195_2	545.191	194.601	(2r,3r,4s,5s,6r)-2-[[7-hydroxy-1-(4-hydroxy-3-methoxyphenyl)-3-(hydroxymethyl)-6-methoxy-1,2,3,4-tetrahydronaphthalen-2-yl]methoxy]-6-(hydroxymethyl)oxane-3,4,5-triol	[M+Na]+	0.736541449044867						29338.6	53236.8	52917	34971.5	14756.5	21837.6	32634.9	35208.9	30490.4	32688.8	31285.8	32722.5
M986T179	985.523	179.254	(2r,3s,4s,5r,6r)-2-(hydroxymethyl)-6-[[(2r,3s,4s,5r,6s)-3,4,5-trihydroxy-6-[(2s)-2-[(3s,8r,10r,12r,14r,17s)-12-hydroxy-4,4,8,10,14-pentamethyl-3-[(2r,3r,4s,5s,6r)-3,4,5-trihydroxy-6-(hydroxymethyl)oxan-2-yl]oxy-2,3,5,6,7,9,11,12,13,15,16,17-dodecahydro-1h-cyclopenta[a]phenanthren-17-yl]-6-methylhept-5-en-2-yl]oxyoxan-2-yl]methoxy]oxane-3,4,5-triol	M+K	0.828016390499982			Lipids and lipid-like molecules	Prenol lipids	Terpene glycosides	7038.67	4556.26	4743.06	5597.53	13461.4	8547.09	34557.8	7377.65	5997.07	2519.25	3321.44	2184.59
M466T150_1	466.243	149.597	(2r,3s,4s,5r,6r)-2-[[(2r,3r,4r)-3,4-dihydroxy-4-(hydroxymethyl)oxolan-2-yl]oxymethyl]-6-[(2e)-3,7-dimethylocta-2,6-dienoxy]oxane-3,4,5-triol	[M+NH4]+	0.890167287714583			Lipids and lipid-like molecules	Prenol lipids	Terpene glycosides	6502.17	12188.4	15056.5	4259.71	14580.2	14039.9	6182.09	20379.6	21197	6968.84	7956.94	6601.04
M439T423_2	439.135	422.698	(2r,3s,4s,5r,6r)-5-[(2s,3r,4r)-3,4-dihydroxy-4-(hydroxymethyl)oxolan-2-yl]oxy-2-(hydroxymethyl)-6-(2-phenylethoxy)oxane-3,4-diol	[M+Na]+	0.994739475761138			Organic oxygen compounds	Organooxygen compounds	Carbohydrates and carbohydrate conjugates	1.77132e+07	2.84101e+07	2.51941e+07	2.00139e+07	1.74831e+07	2.26632e+07	7.6777e+06	1.19935e+07	7.20611e+06	1.64717e+07	1.59928e+07	1.64729e+07
M455T213	455.133	212.514	(2r,3s,4s,5r,6r)-5-[(2s,3r,4r)-3,4-dihydroxy-4-(hydroxymethyl)oxolan-2-yl]oxy-2-(hydroxymethyl)-6-[2-(4-hydroxyphenyl)ethoxy]oxane-3,4-diol	[M+Na]+	0.983628079531771			Organic oxygen compounds	Organooxygen compounds	Carbohydrates and carbohydrate conjugates	69848.3	81036.1	83878.5	38558.4	31996.6	19962.7	131985	46528.1	22788.1	83070	53253.3	55716
M501T141	501.221	140.897	(2r,4'ar,5's,6'r,6'as,10'ar,10'br)-6'-(acetyloxy)-4'a,6'a,10'b-trimethyl-5''-oxo-decahydro-1'h-dispiro[oxirane-2,7'-naphtho[2,1-b]pyran-3',3''-oxolane]-5'-yl 2-methylpropanoate	[M+Na]+	0.826483059383784						45526.3	110922	65610.2	58952	21899.3	26364.8	23175.3	31931.2	46025.8	38962.2	41970.3	38241.4
M485T194_2	485.154	193.969	(2s,3r,4r,5r,6s)-2-[(2r,3r,4s,5r,6r)-2-[2-(3,4-dihydroxyphenyl)ethoxy]-3,5-dihydroxy-6-(hydroxymethyl)oxan-4-yl]oxy-6-methyloxane-3,4,5-triol	[M+Na]+	0.772190647762795			Organic oxygen compounds	Organooxygen compounds	Carbohydrates and carbohydrate conjugates	74100.2	45404.4	50757.7	28610	20258.4	17579.4	51975.8	39131.6	39818.1	38491.3	36699.1	36754.9
M517T68	517.33	67.7275	(2s,3r,5r,10r,13r,14s,17s)-2,3,14-trihydroxy-10,13-dimethyl-17-[(2r,3r,5r)-2,3,6-trihydroxy-5,6-dimethylheptan-2-yl]-2,3,4,5,9,11,12,15,16,17-decahydro-1h-cyclopenta[a]phenanthren-6-one	[M+Na]+	0.756906353384748			Lipids and lipid-like molecules	Steroids and steroid derivatives	Bile acids, alcohols and derivatives	2.34035e+06	288864	1.2681e+06	636819	205864	168079	2.00546e+06	181339	33501.5	691184	726686	705744
M335T424	335.068	424.276	(2s,3s)-3,5,7-trihydroxy-6-methyl-2-(3,4,5-trihydroxyphenyl)-2,3-dihydrochromen-4-one	[M+H]+	0.708288267475382			Phenylpropanoids and polyketides	Flavonoids	Flavans	191368	1.05169e+06	377749	465145	314828	270953	279592	214735	311675	308464	303581	306603
M593T244	593.158	244.426	(2z)-2-[4-[2-[2-(3,4-dihydroxyphenyl)ethoxy]-2-oxoethyl]-5-methoxycarbonyl-2-[(2s,3r,4s,5s,6r)-3,4,5-trihydroxy-6-(hydroxymethyl)oxan-2-yl]oxy-4h-pyran-3-ylidene]acetic acid	[M+Na]+	0.862607163138168			Lipids and lipid-like molecules	Prenol lipids	Terpene glycosides	69355.4	46286.7	56178.1	41283	12539.1	11106.7	286834	20389.7	14895.4	143185	72976.7	142767
M643T472	643.15	472.072	(3z)-5-[(2,6-dichlorobenzyl)sulfonyl]-3-[(3,5-dimethyl-4-{[(2r)-2-(1-pyrrolidinylmethyl)-1-pyrrolidinyl]carbonyl}-1h-pyrrol-2-yl)methylene]-1,3-dihydro-2h-indol-2-one	[M+H+2i]+	0.947040707749537			Organoheterocyclic compounds	Indoles and derivatives	Indolines	90330.2	93010.9	69697.9	43411.7	24029.3	23352.5	98196.9	30684.4	41468.6	27973.3	28535.7	27976.8
M589T152_1	589.166	151.996	(4s,5z,6s)-5-[2-[(e)-3-(4-hydroxyphenyl)prop-2-enoyl]oxyethylidene]-4-(2-methoxy-2-oxoethyl)-6-[(2s,3r,4s,5s,6r)-3,4,5-trihydroxy-6-(hydroxymethyl)oxan-2-yl]oxy-4h-pyran-3-carboxylic acid	[M+Na]+	0.98060881963831			Lipids and lipid-like molecules	Prenol lipids	Terpene glycosides	55000.8	136295	214220	164623	288424	225907	157407	169513	233025	186487	187105	187350
M328T164	328.234	164.251	(4Z,7Z,10Z,13Z,16Z,19Z)-4,7,10,13,1 6,19-Docosahexaenoic acid	M+	0.7838						221973	884710	247847	82702.3	99761	107598	65268.2	110122	131606	253227	244766	253076
M489T42	489.336	42.409	(6r)-2-(hydroxymethyl)-6-((3r,5r,7r,8r,9s,10s,12s,13r,14s,17r)-3,7,12-trihydroxy-10,13-dimethylhexadecahydro-1h-cyclopenta[a]phenanthren-17-yl)heptanoic acid	[M+Na]+	0.829728785671714			Lipids and lipid-like molecules	Steroids and steroid derivatives	Bile acids, alcohols and derivatives	1.06173e+06	285422	199500	380484	363369	570910	325323	281486	600729	176355	176351	195451
M419T180	419.183	180.32	(e)-3-(4-methoxyphenyl)-1-[2,4,6-trimethoxy-3-(3-methylbut-2-enyl)phenyl]prop-2-en-1-one	[M+Na]+	0.848179078269802			Phenylpropanoids and polyketides	Linear 1,3-diarylpropanoids	Chalcones and dihydrochalcones	99584.2	71531.5	35402.3	49363.4	92767.9	84560	74879.5	69003.5	58322.8	39638.9	47194.3	38850.2
M328T81	328.244	81.049	(e)-4-[(1r,2s,3s,4r,8as)-2,3,4-trihydroxy-2,5,5,8a-tetramethyl-3,4,4a,6,7,8-hexahydro-1h-naphthalen-1-yl]but-3-en-2-one	[M+NH4]+	0.734902284077799			Lipids and lipid-like molecules	Prenol lipids	Sesquiterpenoids	4.26003e+06	2.17614e+07	3.06472e+06	1.77747e+06	2.86755e+06	1.92191e+06	2.31582e+06	2.01696e+06	1.85538e+06	4.51913e+06	4.45773e+06	4.5178e+06
M362T76	362.311	75.626	(r)-(+)-arachidonyl-1'-hydroxy-2'-propylamide	[M+H]+	0.762720812989443			Lipids and lipid-like molecules	Fatty Acyls	Fatty amides	509979	1.17058e+06	1.44054e+06	1.29341e+06	1.5411e+06	1.30848e+06	1.25606e+06	1.45052e+06	1.29714e+06	1.21297e+06	1.21277e+06	1.26249e+06
M283T245	283.143	245.264	(s)-dibutyl 3-hydroxybutyl phosphate	[M+H]+	0.934906091524972			Organic acids and derivatives	Organic phosphoric acids and derivatives	Phosphate esters	64264.5	36898.6	20830.7	28483.6	6635.17	6509.47	59728.2	8739.51	6292.07	10877.5	10354.7	10358
M403T204	403.178	203.732	(z)-3-(4-hydroxyphenyl)-n-[4-[[(e)-3-(4-hydroxyphenyl)prop-2-enoyl]amino]butyl]prop-2-enamide	[M+Na]+	0.936509068047707			Phenylpropanoids and polyketides	Cinnamic acids and derivatives	Hydroxycinnamic acids and derivatives	69533.4	63156.6	42571.1	29536.3	18365.7	11632.6	42878.9	37248.1	23688.1	32899.3	31418.8	31481.6
M348T162	348.259	161.802	(z)-9,12,13-trihydroxyoctadec-15-enoic acid	[M+NH4]+	0.923527925092774			Lipids and lipid-like molecules	Fatty Acyls	Fatty acids and conjugates	325840	2.01606e+06	786772	192562	613129	423063	211588	224846	305228	494152	494086	485534
M715T208_1	715.299	207.733	[(1r,2r,3ar,5r,6e,10r,11s,13r,13as)-1,2,3a,11,13-pentaacetyloxy-2,5,8,8-tetramethyl-12-methylidene-4,9-dioxo-3,5,10,11,13,13a-hexahydro-1h-cyclopenta[12]annulen-10-yl] 2-methylbutanoate	[M+Na]+	0.982663754259287			Lipids and lipid-like molecules	Prenol lipids	Diterpenoids	888134	446038	421685	396357	174777	228817	560584	234610	134268	189993	189104	189984
M449T213_1	449.268	212.614	[(2e,6z,10z)-7,11-bis(acetyloxymethyl)-3,15-dimethylhexadeca-2,6,10,14-tetraenyl] acetate	[M+H]+	0.713647223584017			Lipids and lipid-like molecules	Prenol lipids	Diterpenoids	58049.4	34618	26053.5	23165.5	8200.36	12645.6	29775.8	13418.6	11938.5	15692.4	15811.3	17047.2
M687T411	687.372	411.179	[(2r,3r,4s,5s,6r)-3-acetyloxy-2-(acetyloxymethyl)-5-butanoyloxy-6-[(2s,3r)-2,3,4-trihydroxybutoxy]oxan-4-yl] 14-hydroxytetradecanoate	[M+Na]+	0.896823481570535						28370.2	6766.5	3094.04	4151.07	2615.87	3881.72	4522.76	3094.73	2255.78	3212.05	3180.52	3393.35
M699T400	699.374	399.586	[(2r,3r,4s,5s,6r)-3-acetyloxy-2-(acetyloxymethyl)-5-hexanoyloxy-6-[(2s,3r)-2,3,4-trihydroxybutoxy]oxan-4-yl] tetradecanoate	[M+Na]+	0.885279323632736						32113.8	3935.39	2244.41	1608.23	1237.38	1402.52	1586.56	1471.35	1759.06	2830.04	2494.47	2494.56
M645T185	645.22	184.765	[(2r,3s,4s,5r,6r)-6-[1,7-bis(4-hydroxyphenyl)-5-oxoheptan-3-yl]oxy-3,4,5-trihydroxyoxan-2-yl]methyl (e)-3-(4-hydroxyphenyl)prop-2-enoate	[M+Na]+	0.744089982928766			Phenylpropanoids and polyketides	Diarylheptanoids	Linear diarylheptanoids	35225.1	32890.1	41768.9	35632.4	31054.7	23426.7	36297.4	17711.2	21428.6	26763.7	26800.2	28851
M789T258_2	789.248	258.482	[(2r,3s,4s,5r,6s)-6-[4-[6-[4-[(2s,3r,4s,5s,6r)-6-(acetyloxymethyl)-3,4,5-trihydroxyoxan-2-yl]oxy-3-methoxyphenyl]-1,3,3a,4,6,6a-hexahydrofuro[3,4-c]furan-3-yl]-2-methoxyphenoxy]-3,4,5-trihydroxyoxan-2-yl]methyl acetate	[M+Na]+	0.912542050582214						55773.9	53803.2	36822.3	12097.1	2559.2	3673.31	27218.7	10160.9	2518.07	10717.8	9544.38	10706.9
M935T186	935.456	186.464	[(2s,3r,4s,5r,6r)-6-[[(2r,3s,4s,5r,6r)-3,4-dihydroxy-6-[(2e,6e,10e)-3,7,11,15-tetramethylhexadeca-2,6,10,14-tetraenoxy]-5-[(2s,3r,4r,5s,6s)-3,4,5-triacetyloxy-6-methyloxan-2-yl]oxyoxan-2-yl]methoxy]-4,5-dihydroxy-2-methyloxan-3-yl] acetate	[M+Na]+	0.925817991425867			Lipids and lipid-like molecules	Prenol lipids	Terpene glycosides	42425.8	11597.6	31563.5	13706.2	10625.2	13065.2	94845.8	16132.7	17258.2	14693.4	15437.5	15465.7
M551T203_2	551.14	203.425	[(2s,3r,4s,5s,6r)-4,5-dihydroxy-6-(hydroxymethyl)-2-[2,4,6-trihydroxy-3-(4-hydroxybenzoyl)phenyl]oxan-3-yl] 4-hydroxybenzoate	[M+Na]+	0.739797813436515			Organic oxygen compounds	Organooxygen compounds	Carbohydrates and carbohydrate conjugates	18366.4	87623.9	133327	29052.6	20862.8	27003.8	115499	32497.6	12443.6	37893.6	39485.2	39489.7
M337T35	337.222	34.624	[(2z)-6-hydroxy-2,6-dimethylocta-2,7-dienyl] 2-(5-ethenyl-5-methyloxolan-2-yl)propanoate	[M+H]+	0.859062682838254			Lipids and lipid-like molecules	Fatty Acyls	Fatty alcohol esters	116573	685958	47497.9	76961.4	60466.5	110495	42566.3	44829.5	53941.4	137874	134938	170736
M495T459_1	495.11	459.471	[(4e)-7-acetyloxy-6-hydroxy-2-methyl-10-oxo-2,3,6,7,8,9-hexahydrooxecin-3-yl] (e)-but-2-enoate	[M+Na]+	0.918412740252796			Phenylpropanoids and polyketides	Cinnamic acids and derivatives	Hydroxycinnamic acids and derivatives	88589.2	112947	114078	44268.6	54211.7	37681.2	150139	68991.5	62314.8	50912	50766.6	54045.7
M451T378_2	451.224	377.889	[[4-[5r-chloro-2z-[3r-cyclohexyl-3s-hydroxy-1r-propenyl]-3s-hydroxycyclopentyl]-2r-butenyl]oxy]-acetic acid, isopropyl ester	[M+Na]+	0.842574787379671			Organic oxygen compounds	Organooxygen compounds	Alcohols and polyols	221365	81344.3	61031.8	69696.2	138486	119868	108372	85193.3	135747	99367.3	97675.1	97687.8
M957T186	957.476	185.619	[17-acetyl-3-[5-[5-(3,5-dihydroxy-4-methoxy-6-methyloxan-2-yl)oxy-4-methoxy-6-methyloxan-2-yl]oxy-4-methoxy-6-methyloxan-2-yl]oxy-8,14,17-trihydroxy-10,13-dimethyl-1,2,3,4,5,6,7,9,11,12,15,16-dodecahydrocyclopenta[a]phenanthren-12-yl] benzoate	[M+Na]+	0.831971926865296			Lipids and lipid-like molecules	Steroids and steroid derivatives	Steroidal glycosides	16742.5	7629.74	15684.1	32527.8	10544.8	6025.18	151596	16585.7	12254.8	15440.1	13747.5	13811.7
M1120T183	1119.55	183.306	[17-acetyl-8,14,17-trihydroxy-3-[5-[5-[3-hydroxy-4-methoxy-6-methyl-5-[3,4,5-trihydroxy-6-(hydroxymethyl)oxan-2-yl]oxyoxan-2-yl]oxy-4-methoxy-6-methyloxan-2-yl]oxy-4-methoxy-6-methyloxan-2-yl]oxy-10,13-dimethyl-1,2,3,4,5,6,7,9,11,12,15,16-dodecahydrocyclopenta[a]phenanthren-12-yl] benzoate	[M+Na]+	0.90019685681578			Lipids and lipid-like molecules	Steroids and steroid derivatives	Steroidal glycosides	6535.98	4269.95	7018.67	27377.1	29676.7	28252.7	13337.3	78372.6	45848.8	14832.2	14841.8	17769.3
M743T51	743.403	50.86	[2-[4-hydroxy-2,5-bis(hydroxymethyl)-3-(3-methylbutanoyloxy)oxolan-2-yl]oxy-6-(hydroxymethyl)-4,5-bis(2-methylpropanoyloxy)oxan-3-yl] decanoate	[M+Na]+	0.909446268280958						93976.2	68104.6	97918.4	31317.3	19100.6	20619.2	123329	43568.4	76904	75936.8	75612.8	83040.2
M415T179_1	415.14	178.994	[2,3-dihydroxy-1-(7-methoxy-2-oxochromen-6-yl)-3-methylbutyl] (z)-2-methylbut-2-enoate	[M+K]+	0.755996706255974						60076.1	65822.3	74377.5	81193.2	32084	47552.2	57689	58434.3	35105.2	63297.9	60770	60764.5
M903T292_2	903.312	291.98	[3,4-dihydroxy-5-[2-methylidene-4-[(2r,3r,4s,5s,6r)-3,4,5-trihydroxy-6-[[2-methylidene-4-[(2r,3r,4s,5s,6r)-3,4,5-trihydroxy-6-[(4-hydroxy-2-methylidenebutanoyl)oxymethyl]oxan-2-yl]oxybutanoyl]oxymethyl]oxan-2-yl]oxybutanoyl]oxyoxan-2-yl]methyl 4-hydroxy-2-methylidenebutanoate	[M+Na]+	0.963342692775951						134456	188336	197375	100005	31796.5	31433.8	142710	24673.3	12242.4	61196.2	54319.4	61153.8
M727T189	727.173	189.012	[4,5-diacetyloxy-6-[7-hydroxy-5-methoxy-4-oxo-2-[4-[3,4,5-trihydroxy-6-(hydroxymethyl)oxan-2-yl]oxyphenyl]chromen-6-yl]oxan-3-yl] acetate	[M+Na]+	0.704830784440162			Phenylpropanoids and polyketides	Flavonoids	Flavonoid glycosides	10673.6	5280.86	16286.1	7351.51	19509.7	16374.5	42064.6	27806.1	16213.3	21172.4	21171.8	22101.3
M547T299	547.175	298.965	[4a,7-dihydroxy-7-methyl-1-[3,4,5-trihydroxy-6-(hydroxymethyl)oxan-2-yl]oxy-1,5,6,7a-tetrahydrocyclopenta[c]pyran-5-yl] (e)-3-(4-methoxyphenyl)prop-2-enoate	[M+Na]+	0.942958759462449			Lipids and lipid-like molecules	Prenol lipids	Terpene glycosides	194664	65656.2	85032.3	36383.5	11525	18018.9	39471.8	29504.2	19329	32704.7	32679.3	33204.6
M774T211	774.278	210.735	[6-[2-(3,4-dihydroxyphenyl)ethoxy]-2-(hydroxymethyl)-4-(3,4,5-trihydroxy-6-methyloxan-2-yl)oxy-5-(3,4,5-trihydroxyoxan-2-yl)oxyoxan-3-yl] (e)-3-(3,4-dihydroxyphenyl)prop-2-enoate	[M+NH4]+	0.825385827368941			Organic oxygen compounds	Organooxygen compounds	Carbohydrates and carbohydrate conjugates	17406.7	20149.5	23639.7	10908.9	9658.59	8701.82	41077.8	18075.3	5630.91	8807.87	8802.51	9569.54
M785T341_1	785.19	340.737	1-(1-2r-phosphothiotidyl)inositol-3,4-bisphosphate	[M+Na]+	0.966322901780995			Organic oxygen compounds	Organooxygen compounds	Alcohols and polyols	27898.8	127594	76251.3	34799.5	32834.8	34859.7	79675.1	53534.9	67711.8	57207.6	57188	58752.9
M689T39	689.238	39.373	1-(1,2-dioctanoylphosphatidyl)inositol-5-phosphate	[M+Na]+	0.84028559869271			Lipids and lipid-like molecules	Glycerophospholipids	Glycerophosphoinositol phosphates	2.7292e+06	1.34118e+06	118330	887022	241988	910665	1.29955e+06	1.15293e+06	351195	973619	979090	965393
M757T380	757.112	380.001	1-(1,2r-dihexanoylphosphatidyl)inositol-3,5-bisphosphate	[M-2H+3Na]+	0.730918790767988			Lipids and lipid-like molecules	Glycerophospholipids	Glycerophosphoinositol phosphates	5488.69	1964.25	4945.38	2180.8	30110.2	18756.9	12538.2	2949.39	43194.4	15423.2	13776.8	15460.3
M194T427	194.13	426.504	1-(1',3'-benzodioxol-5'-yl)-2-butanamine	[M+H]+	0.951452029697047						460835	688802	1.11935e+06	209210	99330.7	152341	808810	417392	250748	379002	390504	378911
M541T152_1	541.275	152.124	1-(10z-heptadecenoyl)-sn-glycero-3-phospho-(1'-rac-glycerol)	[M-H+2Na]+	0.986679681205029						43480.5	301649	86045	62600.7	9570.61	22929.9	65342.9	24788.9	49275.9	47417.3	46916.8	48420.4
M385T36	385.28	36.003	1-(1z-octadecenyl)-2-(4z,7z,10z,13z,16z,19z-docosahexaenoyl)-sn-glycero-3-phosphoethanolamine	[M+H-C20H42O4NP]+	0.986342782507731						23861.4	13301.2	24604.3	86444	51286.6	91451.4	7512.75	102561	68016.9	55027.9	58798	65707.7
M508T138_2	508.391	138.459	1-(1z-octadecenyl)-sn-glycero-3-phosphocholine	[M+H]+	0.987221672860103	HMDB0013122		Lipids and lipid-like molecules	Glycerophospholipids	Glycerophosphocholines	3505.6	37495	126859	98286.7	119695	120965	157402	279286	233013	56083.5	56090.5	56906.3
M469T264	469.301	264.195	1-(4-methoxybenzoyl)-4-piperidinylamine	[2M+H]+	0.82010485058653			Benzenoids	Benzene and substituted derivatives	Benzoyl derivatives	1.72998e+06	1.15589e+06	1.7531e+06	696873	699063	694461	1.58121e+06	936372	846435	773997	773986	760200
M169T33	169.115	32.845	1-(4-piperidinyl)-2-pyrrolidinone	[M+H]+	0.858362942056372						107501	704985	112645	80590.7	58835.9	28332.6	163550	78453.1	62558.1	156066	151109	156099
M489T375	489.286	374.733	1-[(2e,4e)-6,7-dihydroxy-2,4-octadienoyl]prolyl-n-methylvalyl-n2-methylalaninamide	[M+Na]+	0.774902585835424			Organic acids and derivatives	Carboxylic acids and derivatives	Amino acids, peptides, and analogues	129368	36683.8	30558.8	34831.7	31925.1	54568.7	37773.5	41234.2	38932.9	34465.6	30771.9	31077.6
M126T334	126.085	333.87	1-acetyl-3-piperidinamine	[M+H-NH3]+	0.990965300448004			Organoheterocyclic compounds	Piperidines	N-acylpiperidines	41032.4	70576.6	36531.7	43625.7	18777.7	41648.8	77888	18430.9	63392.6	34156.1	25536.9	33769.4
M552T180_1	552.379	179.965	1-arachidoyl-2-hydroxy-sn-glycero-3-phosphocholine	[M+H]+	0.875755463242715	HMDB0010390		Lipids and lipid-like molecules	Glycerophospholipids	Glycerophosphocholines	92919.6	123423	22699	22438	52428.2	25308.3	17002.8	35525.8	25844.2	11494	10711.7	11528.9
M191T626	191.146	626.111	1-benzyl-4-piperidinamine	[M+H]+	0.892637292086387			Organoheterocyclic compounds	Piperidines	Benzylpiperidines	13507.5	27804.1	12786.9	3575.28	16191	15267.3	21229.9	14231	33905	14546.7	25570.3	17705.5
M450T208	450.193	207.677	1-decanoyl-2-hydroxy-sn-glycero-3-phosphocholine	[M+K]+	0.816057725491992			Lipids and lipid-like molecules	Glycerophospholipids	Glycerophosphocholines	170109	126139	209925	248001	125277	130314	144496	211478	990924	47938.6	135360	132830
M759T141_2	758.556	140.905	1-hexadecanoyl-2-octadecadienoyl-sn-glycero-3-phosphocholine	[M+H]+	0.85791691963048			Lipids and lipid-like molecules	Glycerophospholipids	Glycerophosphocholines	42783.1	142067	101397	203144	317914	389585	120501	401132	295987	44669	40615.1	44635.2
M482T139	482.383	139.423	1-hexadecyl-sn-glycero-3-phosphocholine	[M+H]+	0.936061250513853			Lipids and lipid-like molecules	Glycerophospholipids	Glycerophosphocholines	7395.65	14110.2	23243.5	36302.5	30351.3	34535.5	32965.7	33089.7	37672.5	31223.6	35382.1	33218.9
M620T595	619.52	595.01	1-linoleoyl-2-oleoyl-rac-glycerol	[M+H]+	0.821875020852046			Lipids and lipid-like molecules	Fatty Acyls	Lineolic acids and derivatives	960.005	1630.36	496.532	1232.89	1511.83	1660.79	855.529	797.321	553.095	1666.73	1716.21	1667.68
M124T254	124.07	253.979	1-methyl-l-histidine	[M+H-CH2O2]+	0.938832208237795	HMDB0000001	C01152	Organic acids and derivatives	Carboxylic acids and derivatives	Amino acids, peptides, and analogues	55429.6	95492.3	30118.5	32785	15359.8	59538.1	47501.3	17970.8	25486.7	25488.8	23970.1	25491.8
M282T136	282.108	136.167	1-methyladenosine	[M+H]+	0.997588465773264	HMDB0003331	C02494	Nucleosides, nucleotides, and analogues	Purine nucleosides		2.32319e+06	1.15723e+06	506457	280201	378972	349987	516351	329700	544640	520402	520297	527134
M297T359	297.104	359.075	1-methylguanosine	M+	0.8476	HMDB0001563		Nucleosides, nucleotides, and analogues	Purine nucleosides		75050.1	18832.2	10027	19015.8	31663.5	17580.1	8510.42	8183.38	13930.6	9310.49	7601.84	9311.09
M355T98_1	355.261	97.86	1-monolinoleoyl-rac-glycerol	[M+H]+	0.724950117399233			Lipids and lipid-like molecules	Fatty Acyls	Lineolic acids and derivatives	280599	387440	340453	264677	115418	211140	307253	252970	182902	252837	249930	252851
M599T338_2	599.146	337.62	1-naphthalenesulfonic acid, 8-(phenylamino)-	[2M+H]+	0.823934599281749	HMDB0061854	C11326	Benzenoids	Naphthalenes	Naphthalene sulfonic acids and derivatives	15103.5	24580.6	35720	15269.5	13732.7	18207.1	25155.9	18429.4	15961	18152.3	19788.9	19774.9
M184T480	184.065	480.208	1-o-hexadecyl-2-deoxy-2-thio-s-acetyl-sn-glyceryl-3-phosphorylcholine	[M+H-C21H40SO2]+	0.991071875067724			Organic nitrogen compounds	Organonitrogen compounds	Quaternary ammonium salts	3.56232e+06	1.46476e+06	967304	1.39232e+06	974298	1.2899e+06	957089	370001	587054	756869	756828	765086
M572T373_1	572.351	373.443	1-o-hexadecyl-2-o-(2e-butenoyl)-sn-glyceryl-3-phosphocholine	[M+Na]+	0.886398067062646			Lipids and lipid-like molecules	Glycerophospholipids	Glycerophosphocholines	46434	6996.31	3299.77	2813.57	5423	3798.6	2618.67	2670.36	10566.8	4410.47	4410.43	4631.2
M496T138	496.395	138.471	1-o-hexadecyl-2-o-methyl-sn-glyceryl-3-phosphorylcholine	[M+H]+	0.961845954365631			Lipids and lipid-like molecules	Glycerophospholipids	Glycerophosphocholines	9705.82	25241.8	103398	140923	148229	162379	144945	234110	217703	65867.5	65852.5	63217.8
M359T60_2	359.367	59.82	1-o-octadecyl-2-o-methyl-sn-glycerol	[M+H]+	0.987617493424278			Lipids and lipid-like molecules	Glycerolipids	Glycerol ethers	319728	372004	124584	682256	573933	713258	417186	699462	317903	811861	828971	829819
M510T138_2	510.407	137.623	1-o-octadecyl-sn-glyceryl-3-phosphorylcholine	[M+H]+	0.989703487412274	HMDB0011149		Lipids and lipid-like molecules	Glycerophospholipids	Glycerophosphocholines	12746.2	90593.2	203483	357381	455078	448133	344549	683302	527385	155676	156230	157400
M560T397	560.29	396.952	1-oleoyl-sn-glycero-3-phosphocholine	[M+K]+	0.826835609140892	HMDB0002815		Lipids and lipid-like molecules	Glycerophospholipids	Glycerophosphocholines	58932.6	13867.9	23027.2	20734.5	8112.27	8253.15	8260.88	10260.3	35111	13382.6	13171.3	13405.3
M507T145_2	507.257	144.975	1-palmitoyl-2-hydroxy-sn-glycero-3-phospho-(1'-rac-glycerol)	[M+Na]+	0.770132164101773			Lipids and lipid-like molecules	Glycerophospholipids	Glycerophosphoglycerols	35130.2	134299	36564.9	25875.5	70735.7	61908.7	55064.8	24938.4	28126.1	71687.5	67592	68213.4
M313T156	313.26	156.361	1-palmitoyl-2-linoleoyl-rac-glycerol	[M+H-C18H32O2]+	0.951908671825298			Lipids and lipid-like molecules	Fatty Acyls	Lineolic acids and derivatives	795226	205178	372659	562174	484435	723660	395123	702325	1.17842e+06	200996	200206	226786
M518T181_3	518.313	180.627	1-Palmitoyl-sn-glycero-3-phosphocholine	(M+Na)+	0.788						494499	694955	307010	165061	530120	362020	405802	419390	249479	274694	274146	285598
M313T38	313.26	38.179	1-palmitoylglycerol	[M+H-H2O]+	0.933380393781416			Lipids and lipid-like molecules	Glycerolipids	Monoradylglycerols	2.26157e+06	1.03557e+06	1.41957e+06	999925	873392	673883	1.75159e+06	786064	1.35091e+06	1.6858e+06	1.68581e+06	1.79562e+06
M105T171	105.065	171.235	1-phenylethanol	[M+H-H2O]+	0.993483958816785	HMDB0032619	C07112				5.351e+06	2.87328e+06	3.71485e+06	3.39925e+06	1.81325e+06	2.31043e+06	2.40327e+06	2.30339e+06	3.5871e+06	2.78763e+06	2.73595e+06	2.78675e+06
M415T147_2	415.225	146.726	1-piperazineacetic acid, 4-(phenylmethyl)-, 2-[[2-hydroxy-3-(2-propen-1-yl)phenyl]methylene]hydrazide	[M+Na]+	0.93760240933702			Organoheterocyclic compounds	Diazinanes	Piperazines	123468	150029	162120	126001	80720.4	100384	142184	63601.3	83240.2	124526	124532	126685
M514T241_1	514.277	241.263	1-piperazinecarboxylic acid, 4-[1-[[4-[(1,1-dimethylethoxy)carbonyl]phenyl]methyl]-1h-indol-4-yl]-, 1,1-dimethylethyl ester	[M+Na]+	0.973949080378604			Organoheterocyclic compounds	Diazinanes	Piperazines	4051.15	10202.9	13079.8	5469.08	1342.86	2704.4	12587.3	28080.6	51747.3	12497	12279.1	12279.4
M691T59	691.375	58.9	1-piperidinecarboxamide, n-phenyl-4-(3-quinolinylmethyl)-	[2M+H]+	0.884707399944438						487476	70871.5	279262	83743.5	33993.3	60117.4	444840	49927.4	85177	161375	158989	161350
M471T251	471.126	251.126	1-pyrrolidinecarboxamide, n-[3-[[5-bromo-4-[[2-(1h-imidazol-5-yl)ethyl]amino]-2-pyrimidinyl]amino]phenyl]-	[M+H]+	0.808393884726196			Benzenoids	Benzene and substituted derivatives	N-phenylureas	177772	99617.9	93163.8	46056.1	34334.9	25126.2	76369.4	63271.3	19318.1	51127.3	48983.5	50982.6
M524T183_2	524.364	182.892	1-stearoyl-2-hydroxy-sn-glycero-3-phosphocholine	[M+H]+	0.953838950917644	HMDB0010384	C04230	Lipids and lipid-like molecules	Glycerophospholipids	Glycerophosphocholines	133909	11805.1	1094.12	79050.3	90184.8	5999.34	167427	198414	90184.8	91493.5	52445.1	81830.1
M341T38_2	341.291	38.3105	1-stearoyl-rac-glycerol	[M+H-H2O]+	0.817820588255169			Lipids and lipid-like molecules	Glycerolipids	Monoradylglycerols	135976	149281	196440	165249	248666	154466	119849	144656	283004	546386	546405	556002
M524T183_1	524.348	182.718	1-Stearoyl-sn-glycerol 3-phosphocholine(LPC(18:0))	[M+H]+	0.96728710532841	HMDB0010384	C04230	Lipids and lipid-like molecules	Glycerophospholipids	Glycerophosphocholines	328326	137318	120118	58761.6	176001	120548	114423	219536	151319	94203.3	85516.8	86443.4
M149T173	149.017	173.156	1,2-benzenedicarboxylic acid	[M+H-H2O]+	0.989041019913283	HMDB0002107	C01606	Benzenoids	Benzene and substituted derivatives	Benzoic acids and derivatives	763543	208393	201231	212271	211244	219196	284219	240565	271484	316952	317767	357006
M536T151_1	536.223	150.992	1,2-bis(heptanoylthio) glycerophosphocholine	[M+Na]+	0.887709204919776			Organic nitrogen compounds	Organonitrogen compounds	Quaternary ammonium salts	87328.9	67041.8	76643.6	72963.8	38419.7	49998.5	76770.4	74536.1	85258.3	78557	70364.3	73463.9
M779T140_2	778.523	140.327	1,2-di-(9z,12z,15z-octadecatrienoyl)-sn-glycero-3-phosphocholine	[M+H]+	0.950625596918187	HMDB0008206		Lipids and lipid-like molecules	Glycerophospholipids	Glycerophosphocholines	125856	310107	145122	64577.7	327378	223605	131626	606918	530548	162378	152016	162420
M837T233_1	836.515	232.768	1,2-di(4z,7z,10z,13z,16z,19z-docosahexaenoyl)-sn-glycero-3-phosphoethanolamine	[M+H]+	0.834501074418545	HMDB0009705		Lipids and lipid-like molecules	Glycerophospholipids	Glycerophosphoethanolamines	468.026	1499.55	16561.9	3774	591.198	1792.24	13430.1	6581.07	7004.26	5838.19	5817.55	6422.5
M72T295	72.077	295.145	1,2-diamino-2-methylpropane	[M+H-NH3]+	0.869096248557853			Organic nitrogen compounds	Organonitrogen compounds	Amines	475704	392924	249716	188651	223497	212318	240223	153248	259959	247747	238846	243858
M591T156	591.489	156.316	1,2-dihexadecanoyl-sn-glycerol	[M+Na]+	0.725889838937487			Lipids and lipid-like molecules	Glycerolipids	Diradylglycerols	580342	30702	285963	544592	424029	626529	164021	819836	441036	85614.3	85576.7	83668.9
M811T45_1	811.462	45.407	1,2-dilinolenoyl-sn-glycero-3-phospho-(1'-rac-glycerol)	[M-H+2Na]+	0.935603373850975			Lipids and lipid-like molecules	Glycerophospholipids	Glycerophosphoglycerols	187856	123313	136352	84737.9	63202.7	76336.5	197148	60288.6	173480	116953	126563	116363
M787T140_2	786.591	140.04	1,2-dioleoyl-sn-glycero-3-phosphatidylcholine	[M+H]+	0.917726966775267	HMDB0062690		Lipids and lipid-like molecules	Glycerophospholipids	Glycerophosphocholines	51733.8	208985	136505	314348	278178	322981	116112	225194	382370	63981.3	58660.3	62171.9
M339T63	339.273	62.882	1,2-dioleoyl-sn-glycerol	[M+H-C18H34O2]+	0.88483863807211	HMDB0007218		Lipids and lipid-like molecules	Glycerolipids	Diradylglycerols	84401.7	96581.2	331089	363467	317840	317542	193313	296111	125737	161818	163025	164735
M752T115	752.498	115.201	1,2-dipalmitoleoyl-sn-glycero-3-phosphocholine	[M+Na]+	0.809755100077054	HMDB0008002		Lipids and lipid-like molecules	Glycerophospholipids	Glycerophosphocholines	155259	77945	206668	494568	515399	646549	152946	512680	523311	151955	152235	156139
M95T138	95.081	137.519	1,2,3,6-tetrahydrobenzylalcohol	[M+H-H2O]+	0.898064293409067			Organic oxygen compounds	Organooxygen compounds	Alcohols and polyols	574270	463341	517751	368015	193779	276555	505153	277276	279853	358312	337149	358566
M142T253	142.08	252.587	1,3-bis(tris(hydroxymethyl)methylamino)propane	[M+2H]2+	0.754790250390827			Organic nitrogen compounds	Organonitrogen compounds	Amines	27784.7	55305.6	12576.6	66244.3	19622.7	32249.5	27677.3	13758.5	5466.58	23602.1	19318.5	19340.3
M474T406	474.245	406.243	1,3-propanediol, 2-amino-2-[2-[4-[[6-[(7-nitro-2,1,3-benzoxadiazol-4-yl)amino]hexyl]oxy]phenyl]ethyl]-	[M+H]+	0.901616630548211						223550	143684	141772	107619	130673	135995	134580	77239	95174.4	126405	129070	126376
M308T395_1	308.12	394.816	1(2h)-isoquinolinone, 5-[(hexahydro-1h-1,4-diazepin-1-yl)sulfonyl]-	[M+H]+	0.73624844232858			Organoheterocyclic compounds	Isoquinolines and derivatives	Isoquinolones and derivatives	94463.5	60104.5	75313.8	36278.8	12959	24890.3	106172	64515.1	70582.9	59770.6	57934.5	64889.7
M527T182	527.22	182.355	10-deacetylbaccatin iii	[M+H-H2O]+	0.796084169386322		C11700	Lipids and lipid-like molecules	Prenol lipids	Diterpenoids	29755.1	31944.8	35814.8	26546.1	16242.2	19338.7	76825.7	69447.5	56225.7	35867.3	32913	35792.3
M310T78_1	310.224	78.017	10-nitrooleic acid	[M+H-H2O]+	0.716935213542779	HMDB0062737		Lipids and lipid-like molecules	Fatty Acyls	Fatty acids and conjugates	443341	2.805e+06	383974	221805	326586	175961	536398	62654.1	307975	864053	849275	864107
M289T35_2	289.204	35.389	11-.beta.-hydroxyandrosterone	[M+H-H2O]+	0.826263538147061	HMDB0002984	C14606	Lipids and lipid-like molecules	Steroids and steroid derivatives	Androstane steroids	1.52441e+06	9.1155e+06	1.68406e+06	1.03981e+06	795797	855120	1.0502e+06	1.36861e+06	1.7216e+06	3.20228e+06	3.11076e+06	3.11112e+06
M417T379	417.243	378.788	11-(dansylamino)undecanoic acid	[M+H-H2O]+	0.748826611208867			Benzenoids	Naphthalenes	Naphthalene sulfonic acids and derivatives	231889	158450	88802.2	51428.9	126230	96405	33390.3	147228	193776	173300	157143	184361
M442T242	442.261	241.79	11,12,13-trihydroxy-4,5,8-trimethyl-3-(2-methylpropyl)-1h,2h,3h,4h,6ah,9h,10h,11h,12h,13h,14h,15h,15bh-cycloundeca[e]isoindole-1,15-dione	[M+Na]+	0.755111804388302			Organoheterocyclic compounds	Isoindoles and derivatives	Isoindolines	52575.4	119820	1874.94	5452.26	7401.76	2989.82	3218.99	6791.24	5535.96	12543.1	12875.8	12874.8
M297T55	297.238	54.74	12(13)-epoxy-9z-octadecenoic acid	[M+H]+	0.817730607016174	HMDB0004702		Lipids and lipid-like molecules	Fatty Acyls	Fatty acids and conjugates	547010	1.84885e+06	568307	152691	653739	365947	341115	327026	382322	573118	572738	556777
M265T73	265.205	72.596	12(s)-hydroxy-16-heptadecynoic acid	[M+H-H2O]+	0.89244073496939			Lipids and lipid-like molecules	Fatty Acyls	Fatty acids and conjugates	119718	1.59034e+06	155522	48474.5	110076	58577	110581	60613.5	62451.8	157221	155933	209457
M263T59	263.19	59.229	12s-hydroxy-5z,8e,10e-heptadecatrienoic acid	[M+H-H2O]+	0.721905323274727	HMDB0012535	C20388	Lipids and lipid-like molecules	Fatty Acyls	Fatty acids and conjugates	120134	214271	24966.1	139713	33918.6	304178	41575.4	18522.6	25434.8	107519	87396.1	85897.3
M653T34_1	653.267	33.856	13-acetyl-9-dihydrobaccatin iii	[M+Na]+	0.839523106121718			Lipids and lipid-like molecules	Prenol lipids	Diterpenoids	6.07583e+06	1.65433e+06	2.11779e+06	1.84684e+06	1.16685e+06	1.5001e+06	1.8954e+06	1.04596e+06	795066	1.92123e+06	1.83151e+06	1.83343e+06
M277T57_2	277.213	57.1105	13-keto-9z,11e-octadecadienoic acid	[M+H-H2O]+	0.97641485746793	HMDB0004668		Lipids and lipid-like molecules	Fatty Acyls	Lineolic acids and derivatives	1.21178e+07	2.62896e+07	9.8557e+06	3.76465e+06	9.14097e+06	5.8724e+06	4.36059e+06	5.06684e+06	9.77278e+06	7.94561e+06	7.86572e+06	7.94487e+06
M375T497_2	375.218	496.512	13,14-dihydro-16,16-difluoroprostaglandin e1	[M+H-H2O]+	0.75655299745192			Lipids and lipid-like molecules	Fatty Acyls	Eicosanoids	179534	160859	196920	45486.4	100184	100105	184276	51260.8	166811	134695	129117	129119
M277T148_2	277.212	148.494	13s-hydroxy-9z,11e,15z-octadecatrienoic acid	[M+H-H2O]+	0.945874407613852			Lipids and lipid-like molecules	Fatty Acyls	Lineolic acids and derivatives	1.01105e+06	1.22639e+06	1.31036e+06	612796	770472	606971	788359	590037	633482	756771	736399	755707
M649T224_2	649.36	224.124	15-deoxy-.delta.12,14-prostaglandin j2 biotinamide	[M+Na]+	0.798016678562962			Lipids and lipid-like molecules	Fatty Acyls	Eicosanoids	136945	35025.9	8272.61	23585.8	2286.7	10183.8	63823.5	9613.26	964.806	12614.6	9180.69	12553.5
M396T109	396.256	109.415	15-ketobimatoprost	[M+H-H2O]+	0.765484934508664			Lipids and lipid-like molecules	Fatty Acyls	Eicosanoids	38462.2	316680	57450.5	16330.9	41887.3	24245.5	10161.3	22456.2	30176.3	61609.8	61622.6	64156.7
M481T211_2	481.195	211.138	15-ketofluprostenol isopropyl ester	[M+H-H2O]+	0.815748351478795			Lipids and lipid-like molecules	Fatty Acyls	Eicosanoids	292605	225741	42719.7	77200.8	24452.3	23645.8	118839	57007.1	15584.7	43641.8	43567.1	46614.5
M353T149	353.215	148.719	15(r),19(r)-hydroxyprostaglandin f2.alpha.	[M+H-H2O]+	0.88030770389501			Lipids and lipid-like molecules	Fatty Acyls	Eicosanoids	1.56262e+06	2.82646e+06	2.65676e+06	1.83086e+06	2.32545e+06	1.92058e+06	1.63135e+06	1.67141e+06	1.43582e+06	1.8013e+06	1.81724e+06	1.86673e+06
M323T173_3	323.245	173.121	15s-hydroperoxy-11z,13e-eicosadienoic acid	[M+H-H2O]+	0.721374655619367			Lipids and lipid-like molecules	Fatty Acyls	Eicosanoids	12680.4	16156.8	16308.1	29645.9	35628.3	22963.2	16919.8	12898.9	11487.7	24448.3	15488.6	15794.5
M543T62	543.346	61.746	15s-hydroxy-5z,8z,11z,13e-eicosatetraene-(2-biotinyl)hydrazide	[M+H-H2O]+	0.760510049463489						1.06554e+06	1.7316e+06	2.22625e+06	535714	195484	209354	3.30814e+06	424526	1.25831e+06	1.02435e+06	805084	1.02413e+06
M339T49	339.182	48.892	16-Hydroxypalmitic acid	(M-2H+3Na)+	0.6781	HMDB0006294	C18218	Lipids and lipid-like molecules	Fatty Acyls	Fatty acids and conjugates	23083.8	68565.5	8402.61	8137.11	2124.85	8438.57	10325.4	7653.37	7843.49	7784.53	6375.16	6371.48
M444T340	444.275	339.585	16-phenoxytetranorprostaglandin f2.alpha. cyclopropyl methyl amide	[M+H]+	0.798600136601685			Lipids and lipid-like molecules	Fatty Acyls	Eicosanoids	32176.5	23548.8	14150.2	10640.1	12202.6	12648.5	6241.81	12724.7	13271.1	12800.6	12195	12213
M429T29_2	429.312	29.08	17.beta.-nandrolone decanoate	[M+H]+	0.95894707410495	HMDB0015694	C08154	Lipids and lipid-like molecules	Steroids and steroid derivatives	Steroid esters	17956.3	9889	327727	12868.7	83208.9	10477.1	5308.61	4778.07	182896	20984.1	31768	23101.4
M257T35_2	257.187	34.6115	19-hydroxytestosterone	[M+H-CH4O2]+	0.763317455802218	HMDB0060089	C05294	Lipids and lipid-like molecules	Steroids and steroid derivatives	Androstane steroids	1.11924e+06	4.21406e+06	750013	359055	398945	266495	570719	380928	735376	1.23784e+06	1.21276e+06	1.2127e+06
M363T99	363.24	98.694	19,20-dihydroxy-4z,7z,10z,13z,16z-docosapentaenoic acid	[M+H]+	0.728170240583233	HMDB0010214		Lipids and lipid-like molecules	Fatty Acyls	Fatty acids and conjugates	125698	264454	121058	114728	192762	211337	102735	234904	136946	114704	117289	101749
M567T46	567.414	46.115	1alpa,3beta-diacetoxy-22-hopanol	[M+Na]+	0.916005747956289						3.2367e+06	730516	2.06381e+06	2.52768e+06	1.28775e+06	1.94916e+06	1.9468e+06	1.86657e+06	1.99824e+06	832111	1.00847e+06	823813
M358T406	358.155	405.728	1h-indazole-1-pentanoic acid, 3-[[[1-(aminocarbonyl)-2,2-dimethylpropyl]amino]carbonyl]-	[M+H-NH3]+	0.790040411456337			Organoheterocyclic compounds	Benzopyrazoles	Indazoles	276495	173667	306218	275389	118732	76482.1	526968	376944	482260	437892	258210	409310
M190T330	190.099	329.774	1h-indole-2-carboxylic acid, ethyl ester	[M+H]+	0.80319531785144			Organoheterocyclic compounds	Indoles and derivatives	Indolecarboxylic acids and derivatives	25017	155610	239009	184532	225762	294199	113885	317768	196485	173599	177637	177608
M527T131	527.296	131.36	1h-indole-4-carboxamide, n-[(1,2-dihydro-4,6-dimethyl-2-oxo-3-pyridinyl)methyl]-3-methyl-1-[(1s)-1-methylpropyl]-6-[6-(1-piperazinyl)-3-pyridinyl]-	[M+H]+	0.962234990193042			Organoheterocyclic compounds	Diazinanes	Piperazines	69621.5	166344	173226	123864	34237	67579.7	138818	57055.4	38687.5	84053	82706.5	84069.9
M457T202	457.305	202.468	1h-pyrazolo[3,4-d]pyrimidine, 1-methyl-3-[1-methyl-5-(4-methylphenyl)-1h-pyrazol-4-yl]-4-[(3s)-3-(1-piperidinyl)-1-pyrrolidinyl]-	[M+H]+	0.82750638817903			Organoheterocyclic compounds	Azoles	Pyrazoles	137141	69012.6	93544.9	115903	51601.3	74286.9	70690.9	69908.1	58643.2	68026.8	68034.3	66155.5
M558T42_2	558.411	42.409	2-(21-amino-3,20-dihydroxydocosan-2-yl)oxy-6-(hydroxymethyl)oxane-3,4,5-triol	[M+Na]+	0.978810526417597			Lipids and lipid-like molecules	Fatty Acyls	Fatty acyl glycosides	309544	257727	302897	306286	348599	322820	420937	372116	388007	348665	339452	344912
M533T183	533.162	183.048	2-(4-hydroxyphenyl)ethyl (1s,4ar,7ar)-4a-hydroxy-7-methyl-5-oxo-1-[(2s,3r,4s,5s,6r)-3,4,5-trihydroxy-6-(hydroxymethyl)oxan-2-yl]oxy-1,6,7,7a-tetrahydrocyclopenta[c]pyran-4-carboxylate	[M+Na]+	0.976044618947572			Lipids and lipid-like molecules	Prenol lipids	Terpene glycosides	71314.2	52266.1	81324.3	50489.3	96783.1	108188	156757	75257.4	53218.7	314207	130026	277052
M538T294_1	538.226	293.832	2-[(3r,8as)-3,4'-dihydroxy-4,4,7,8a-tetramethyl-6'-oxospiro[2,3,4a,5,6,7-hexahydro-1h-naphthalene-8,2'-3,8-dihydrofuro[2,3-e]isoindole]-7'-yl]pentanedioic acid	[M+Na]+	0.931834403752444			Organic acids and derivatives	Carboxylic acids and derivatives	Amino acids, peptides, and analogues	49313.8	30960.7	10248.1	20025.9	4777.08	5650.07	16168.2	3702.65	3312.3	8183.68	8181.31	8453.43
M552T197	552.275	197.387	2-[(4s,5s,5as,9as)-4-methoxy-6,6,9a-trimethyl-5-[(2e,4e,6e)-octa-2,4,6-trienoyl]oxy-1-oxo-4,5,5a,7,8,9-hexahydro-3h-benzo[e]isoindol-2-yl]pentanedioic acid	[M+Na]+	0.784872282230258			Organic acids and derivatives	Carboxylic acids and derivatives	Amino acids, peptides, and analogues	19389.8	17967.5	12331.7	25721.5	9093.48	6049.18	34100.2	12846.7	3524.17	9404.55	9009.65	9054.61
M940T130	939.504	129.504	2-[[6-[[17-[5,6-dimethyl-3-[3,4,5-trihydroxy-6-(hydroxymethyl)oxan-2-yl]oxyhept-5-en-2-yl]-1-hydroxy-10,13-dimethyl-2,3,4,7,8,9,11,12,14,15,16,17-dodecahydro-1h-cyclopenta[a]phenanthren-3-yl]oxy]-3,4,5-trihydroxyoxan-2-yl]methoxy]-6-(hydroxymethyl)oxane-3,4,5-triol	[M+Na]+	0.942824415421597			Lipids and lipid-like molecules	Steroids and steroid derivatives	Steroidal glycosides	33165.5	29200	142426	351332	301921	486894	123966	765476	645575	86854.6	83216.1	86822.7
M605T38_1	605.212	37.639	2-[[7-hydroxy-1-(4-hydroxy-3,5-dimethoxyphenyl)-3-(hydroxymethyl)-6,8-dimethoxy-1,2,3,4-tetrahydronaphthalen-2-yl]methoxy]-6-(hydroxymethyl)oxane-3,4,5-triol	[M+Na]+	0.920675705353977	HMDB0038922					3.6321e+06	2.3215e+06	2.01069e+06	1.52987e+06	1.44216e+06	1.46498e+06	1.5667e+06	1.83988e+06	2.57105e+06	2.133e+06	2.04577e+06	2.04514e+06
M350T233	350.13	233.446	2-acetamido-2-deoxy-3-o-(.alpha.-l-fucopyranosyl)-d-glucopyranose	[M+H-H2O]+	0.826539735664008			Organic oxygen compounds	Organooxygen compounds	Carbohydrates and carbohydrate conjugates	6213.01	52997.7	102216	22887.2	17759.9	17923.6	69328.5	54474.5	50940	40117.6	39582.2	38314.5
M120T258	120.076	257.695	2-amino-1-phenylethanol	[M+H-H2O]+	0.995226604713257	HMDB0001065	C02735	Organic nitrogen compounds	Organonitrogen compounds	Amines	5.17463e+06	1.5464e+06	1.75782e+06	1.21781e+06	1.02638e+06	921889	1.46034e+06	1.01559e+06	1.56222e+06	1.07005e+06	1.06998e+06	1.07549e+06
M162T398	162.069	397.746	2-aminoadipic acid	[M+H]+	0.986689917513331	HMDB0000510	C00956	Organic acids and derivatives	Carboxylic acids and derivatives	Amino acids, peptides, and analogues	3.21332e+06	2.81047e+06	2.24944e+06	748081	152506	421014	757605	651907	1.77278e+06	1.12967e+06	1.10692e+06	1.12957e+06
M137T167	137.09	166.829	2-aminobenzamide	[M+H]+	0.978397531999771	HMDB0033947		Benzenoids	Benzene and substituted derivatives	Benzoic acids and derivatives	338183	240440	287646	216245	124977	173279	274581	215318	197842	222402	216885	222506
M486T405_2	486.173	405.082	2-butenamide, n-[4-[(3-chloro-4-fluorophenyl)amino]-7-[[(3s)-tetrahydro-3-furanyl]oxy]-6-quinazolinyl]-4-(dimethylamino)-	[M+H]+	0.781486921822193			Organoheterocyclic compounds	Diazanaphthalenes	Benzodiazines	49407.7	53271.5	49001	36104.3	35619.9	34197.3	46918.5	34637.1	50403.4	32743.6	33558.9	32003.8
M473T164	473.178	163.755	2-furancarboxamide, 5-(4-chlorophenyl)-n-[4-(1-piperazinyl)phenyl]-n-(2-pyridinylmethyl)-	[M+H]+	0.985508213030085			Benzenoids	Benzene and substituted derivatives	Anilides	159240	252227	181448	41997.2	25649.5	36224.6	125725	26382.3	82143.7	124623	120705	120838
M395T240	395.255	239.756	2-hydroxyatrazine	[2M+H]+	0.701745477008702	HMDB0062766	C06552	Organoheterocyclic compounds	Triazines	1,3,5-triazines	1199.82	782.205	2089.63	3755.4	770.455	694.009	1480.79	3120.02	1053.28	6404.74	5382.21	5967.44
M153T174	153.048	173.976	2-hydroxyphenylacetic acid	[M+H]+	0.842108383005849	HMDB0000669	C05852	Benzenoids	Benzene and substituted derivatives	Phenylacetic acids	75425.1	138037	186978	100686	20477.1	41797.2	135125	56251.9	62625.6	103021	80559.1	80581.4
M245T37	245.216	36.713	2-linoleoylglycerol	[M+H-C3H10O4]+	0.742952977377757	HMDB0011538		Lipids and lipid-like molecules	Fatty Acyls	Lineolic acids and derivatives	1.62658e+06	1.0661e+06	1.12129e+06	1.29092e+06	1.22079e+06	1.69455e+06	1.13246e+06	923802	1.43763e+06	1.30733e+06	1.29266e+06	1.29286e+06
M182T362	182.075	361.916	2-Methyl-3-hydroxybutyric acid	(M+CH3CN+Na)+	0.7272	HMDB0000354		Lipids and lipid-like molecules	Fatty Acyls	Fatty acids and conjugates	103984	108778	94488.7	83602.5	108114	110492	96173.7	97193.3	53798.2	116418	117234	115730
M463T206	463.196	206.444	2-naphthalenecarboxamide, n-[(1s)-2-[4-(5-chloro-2,3-dihydro-2-oxo-1h-benzimidazol-1-yl)-1-piperidinyl]-1-methylethyl]-	[M+H]+	0.95596865268684			Benzenoids	Naphthalenes	Naphthalenecarboxylic acids and derivatives	327024	55742.1	95276.1	56437.1	17214.4	22987	89298.2	30423.6	25741	32916	27845.4	29307.2
M783T140_2	782.556	139.755	2-oleoyl-1-palmitoyl-sn-glycero-3-phosphocholine	[M+Na]+	0.926873016062644	HMDB0007972		Lipids and lipid-like molecules	Glycerophospholipids	Glycerophosphocholines	110186	212411	193897	294383	829415	621816	198333	1.6883e+06	990761	194004	183497	194348
M105T40	105.065	39.8645	2-phenylethanol	[M+H-H2O]+	0.994862516024054	HMDB0033944	C05853	Benzenoids	Benzene and substituted derivatives		948550	1.03972e+06	1.23018e+06	1.12353e+06	1.05708e+06	1.16536e+06	1.15674e+06	730292	1.01698e+06	1.08443e+06	1.04213e+06	1.04277e+06
M494T367	494.129	366.942	2-piperidinecarboxamide, n-[4-(4-methoxyphenyl)-2-thiazolyl]-1-[(4-methylphenyl)sulfonyl]-, (2r)-	[M+Na]+	0.704843844337982			Benzenoids	Benzene and substituted derivatives	Toluenes	13096.4	11382.1	7214.85	14869.5	3736.05	5443.88	6990.41	3249.28	6559.86	5993.53	5703.16	5827.67
M525T151	525.28	151.359	2-piperidinecarboxylic acid, 1-(3,3-dimethyl-1,2-dioxopentyl)-, (1r)-1-(3-aminophenyl)-3-(3,4-dimethoxyphenyl)propyl ester, (2s)-	[M+H]+	0.968044640914219						175090	765919	165051	167914	139701	164759	173444	130841	274506	292460	291362	293030
M454T293	454.204	293.467	2-propen-1-one, 1-(3,4-dihydro-6,7-dimethoxy-2(1h)-isoquinolinyl)-3-(1-methyl-2-phenyl-1h-pyrrolo[2,3-b]pyridin-3-yl)-	[M+H]+	0.819109216462317			Organoheterocyclic compounds	Pyrroles	Substituted pyrroles	107283	45068.1	32988.5	14811.2	19375.6	7977.32	14041.1	14360.7	10192	16491.2	15631.7	16539.2
M514T190	514.145	190.452	2-pyrimidinecarboxamide, hexahydro-n-hydroxy-1,3-bis[(4-methoxyphenyl)sulfonyl]-5,5-dimethyl-	[M+H]+	0.888097557072763			Benzenoids	Benzene and substituted derivatives	Benzenesulfonamides	32459.9	12094.8	16955.9	8352.8	3977.57	3243.7	7156.75	8294.9	4978.96	7509.85	7267.13	7272.84
M137T108	137.09	108.399	2-tert-butyl-p-quinone	[M+H-CO]+	0.858070548472881			Organic oxygen compounds	Organooxygen compounds	Carbonyl compounds	489489	668418	1.0858e+06	891430	325442	456946	1.01713e+06	348509	245948	489370	474112	474292
M507T187_2	507.175	186.809	2,4,11,13-tetraazatetradecanediamide, n1,n14-bis(4-chlorophenyl)-3,12-diimino-	[M+H]+	0.818808737367646			Benzenoids	Benzene and substituted derivatives	N-phenylureas	21681.1	38400.9	29993.5	14196.4	19161.6	11526.8	36471.3	32541.4	22903.6	23942.2	23899.1	23857.9
M246T78	246.232	78.395	2,4,6-tri-tert-butylaniline	[M+H-CH4]+	0.747388856681044			Benzenoids	Benzene and substituted derivatives	Phenylpropanes	9.8068e+06	4.56771e+06	5.41354e+06	5.66067e+06	5.50236e+06	5.23907e+06	5.46766e+06	5.50695e+06	5.42593e+06	5.44509e+06	5.3604e+06	5.4466e+06
M165T46	165.085	46.356	2,5,7,8-tetramethyl-2-(.beta.-carboxyethyl)-6-hydroxychroman	[M+H-C6H10O2]+	0.746799694037681			Organoheterocyclic compounds	Benzopyrans	1-benzopyrans	211397	195176	492833	170655	223173	147563	258591	304554	408976	403004	406368	432615
M221T625	221.145	624.746	2,6-di-tert-butylbenzoquinone	[M+H]+	0.823610727099412	HMDB0013817		Lipids and lipid-like molecules	Prenol lipids	Monoterpenoids	1.82344e+06	563126	509550	488250	558939	366335	578484	585800	599370	449771	479529	465302
M525T130	525.243	129.731	2.alpha.-methyl-5.alpha.-androstan-3.alpha.-ol-17-one glucuronide	[M-H+2Na]+	0.883448547226579			Lipids and lipid-like molecules	Steroids and steroid derivatives	Steroidal glycosides	81111.8	50907.1	25281.9	20295.1	24345.5	21717.2	24344.2	14390.4	20911.7	22157.1	25560.9	22137.6
M228T203	228.089	203.178	2'-deoxycytidine	[M+H]+	0.99933461739843	HMDB0000014	C00881	Nucleosides, nucleotides, and analogues	Pyrimidine nucleosides	Pyrimidine 2'-deoxyribonucleosides	19364.7	10703.2	9065.58	8104.9	13236	11138.5	41377.7	13008	14214.3	13009.9	12076.7	12998.7
M112T235	112.045	235.37	2'-deoxycytidine 5'-monophosphate	[M+H-C5H9O6P]+	0.986955428258442	HMDB0001202	C00239	Nucleosides, nucleotides, and analogues	Pyrimidine nucleotides	Pyrimidine deoxyribonucleotides	5.77452e+06	3.7773e+06	781223	691422	795602	595768	933731	414378	752692	1.16988e+06	1.14756e+06	1.15539e+06
M493T181	493.151	180.97	2'-fucosyllactose	[M+Na-H2O]+	0.751393751144917			Organic oxygen compounds	Organooxygen compounds	Carbohydrates and carbohydrate conjugates	440359	65281.5	67289.4	21839.1	19926	18567.6	63440.3	57458.1	28755.3	45453.2	44800.7	44533.4
M282T113	282.107	113.475	2'-o-methyladenosine	[M+H]+	0.999685811003586	HMDB0004326	C04779	Nucleosides, nucleotides, and analogues	Purine nucleosides		9.7368e+06	4.42008e+06	1.84128e+06	841661	1.35358e+06	920977	1.81817e+06	892765	1.98031e+06	1.90636e+06	1.90605e+06	1.92921e+06
M258T171	258.099	171.477	2'-o-methylcytidine	[M+H]+	0.995928385214506						128451	72349.8	27945.3	21278.7	27424.5	20117.1	33986.3	14700.4	42083.3	33953.7	31918.3	32019.3
M741T407	741.22	406.628	2',3',5'-triacetyl-5-azacytidine	[2M+H]+	0.702231320357061			Organic oxygen compounds	Organooxygen compounds	Carbohydrates and carbohydrate conjugates	6704.23	2794.66	3287.29	2397.41	1560.48	1727.31	2214.79	2902.99	12752.3	2441.61	2443.48	2613.29
M938T336	938.365	335.68	2',7-bis(acetyl)taxol	[M+H]+	0.776737220607632			Lipids and lipid-like molecules	Prenol lipids	Diterpenoids	7961.52	3049.54	4542.94	7523.93	7554.73	8068.78	7487.24	4204.48	3691.22	2755.34	3209.13	3206.53
M633T139_2	633.347	138.758	2(1h)-pyrimidinone, 5-[3-[(1s,2s,4r)-bicyclo[2.2.1]hept-2-yloxy]-4-methoxyphenyl]tetrahydro-	[2M+H]+	0.785726051167824			Lipids and lipid-like molecules	Prenol lipids	Monoterpenoids	13641.1	20247.8	28900.3	20461.9	9116.49	7682.57	128561	10751.3	31497.8	22092.7	22998.3	23656.1
M321T35_2	321.239	35.321	20-Hydroxyarachidonic acid	(M+H)+	0.6806						267246	1.33918e+06	118023	131704	58440	43433.3	45609.7	82947.8	110752	136753	193267	121403
M351T45	351.238	44.707	20-hydroxyprostaglandin e2	[M+H-H2O]+	0.776423269235584	HMDB0003247		Lipids and lipid-like molecules	Fatty Acyls	Eicosanoids	238150	336715	195318	218516	204285	321311	283375	221924	262130	264091	218359	224949
M311T60_2	311.208	59.549	21-deoxycortisol	[M+H-2H2O]+	0.846535599504716		C05497	Lipids and lipid-like molecules	Steroids and steroid derivatives	Pregnane steroids	2.54997e+06	5.0556e+06	1.21843e+06	915913	1.53217e+06	904622	1.47949e+06	872173	1.51924e+06	1.44422e+06	1.38985e+06	1.44396e+06
M333T96	333.238	96.133	21-Hydroxypregnenolone	(M+H)+	0.6194	HMDB0004026	C05485	Lipids and lipid-like molecules	Steroids and steroid derivatives	Hydroxysteroids	195022	325760	170701	213657	203979	245098	149854	245945	136501	128069	128411	133212
M463T207	463.21	206.675	21h,23h-porphine, 5,15-diphenyl-	[M+H]+	0.769970880611432			Organoheterocyclic compounds	Tetrapyrroles and derivatives	Porphyrins	287641	88207.7	79149.9	51541.3	27681.7	25268.6	82560.3	28887.9	27681.7	28856.2	24781.6	24389.4
M364T174	364.133	174.474	2h-naphtho[2,3-b]pyran-5,10-dione, 3,4-dihydro-3-hydroxy-2,2-dimethyl-4-[(phenylmethyl)amino]-, (3r,4r)-rel-	[M+H]+	0.773231676038392			Organoheterocyclic compounds	Naphthopyrans	Naphthopyranones	928330	575549	432025	557244	194835	310816	249421	200234	264995	348380	344866	348344
M495T232_2	495.173	232.161	2r,3s,4s,5r,6s)-2-[[(2r,3r,4r)-3,4-dihydroxy-4-(hydroxymethyl)oxolan-2-yl]oxymethyl]-6-[4-hydroxy-3-(3-methylbut-2-enyl)phenoxy]oxane-3,4,5-triol	[M+Na]+	0.825534798031992			Organic oxygen compounds	Organooxygen compounds	Carbohydrates and carbohydrate conjugates	175300	167457	57015.1	52618.2	12261.8	13844.8	117897	46906	20491.9	42254.3	40447.5	41047.7
M787T50	787.457	49.6955	3-(1h-indol-3-ylmethyl)-6,18-dimethyl-9-(2-methylpropyl)-12-(1-phenylethyl)-15-propan-2-yl-1,4,7,10,13,16,19-heptazacyclotricosane-2,5,8,11,14,17,20-heptone	[M+H]+	0.920236183357836			Organic acids and derivatives	Peptidomimetics	Hybrid peptides	149562	146622	131923	128865	58034.8	69185.7	238335	191903	165549	144927	131416	138603
M144T107	144.059	107.259	3-(2-hydroxyethyl)indole	[M+H-H2O]+	0.989595071093569	HMDB0003447	C00955	Organoheterocyclic compounds	Indoles and derivatives	Indoles	160450	127133	127077	118949	195470	136376	209184	182161	430376	178099	178090	179818
M431T153_1	431.17	153.205	3-(2,4-dihydroxyphenyl)-7-hydroxy-6,8-bis(3-methylbut-2-enyl)-2,3-dihydrochromen-4-one	[M+Na]+	0.942877392697834			Phenylpropanoids and polyketides	Isoflavonoids	Isoflavans	150914	425162	113876	150633	53038.1	72660.3	146286	24059.1	27096.7	102997	103282	104283
M347T106	347.154	106.485	3-(3,4-dimethoxyphenyl)-1-(2-hydroxy-4,6-dimethoxyphenyl)propan-1-one	[M+H]+	0.97382893203591			Phenylpropanoids and polyketides	Linear 1,3-diarylpropanoids	Chalcones and dihydrochalcones	75410.5	221199	69881.7	43578.8	81484.5	61276.4	23053.6	64079.1	75296	86250.8	86169.2	81427
M524T140_2	524.2	140.07	3-(n-maleimidopropionyl)biocytin	[M+H]+	0.856873971482068			Organic acids and derivatives	Peptidomimetics	Hybrid peptides	24854.1	27111.6	55370.3	23457.2	16546.5	24241.2	72986.3	95961.9	186511	64289	64211.7	68491.9
M781T254	781.198	254.409	3-[(2s,3r,4s,5r,6r)-4-[(2s,3r,4s,5s,6r)-4,5-dihydroxy-6-(hydroxymethyl)-3-[(2s,3r,4s,5r)-3,4,5-trihydroxyoxan-2-yl]oxyoxan-2-yl]oxy-3,5-dihydroxy-6-(hydroxymethyl)oxan-2-yl]oxy-2-(3,4-dihydroxyphenyl)-5,7-dihydroxychromen-4-one	[M+Na]+	0.97863828869169			Phenylpropanoids and polyketides	Flavonoids	Flavonoid glycosides	762639	324739	413805	221869	73671.4	104783	323872	144839	97195.1	167460	174525	174541
M615T40_2	615.396	39.751	3-[(cholamidopropyl)dimethylammonio]-1-propanesulfonate	[M+H]+	0.835224695316633		C11321	Lipids and lipid-like molecules	Steroids and steroid derivatives	Bile acids, alcohols and derivatives	2.39101e+06	414926	3.7835e+06	3.58398e+06	2.51787e+06	3.24015e+06	3.42828e+06	3.44137e+06	2.69738e+06	2.5989e+06	2.65139e+06	2.59903e+06
M513T54	513.335	53.6	3-acetyl-11-keto-.beta.-boswellic acid	[M+H]+	0.730889837533672			Lipids and lipid-like molecules	Prenol lipids	Triterpenoids	520508	331340	645838	286511	72777.9	65775.8	613870	56531.9	235065	197900	253512	255988
M137T338	137.051	338.434	3-aminobenzamide	[M+H]+	0.720302523485283			Benzenoids	Benzene and substituted derivatives	Aniline and substituted anilines	179422	14073.1	6212.32	27468.4	27546.8	20952.5	25812.6	4582.63	30092.4	25402	22135.3	25644.4
M95T435	95.0561	435.444	3-aminopyridine	[M+H]+	0.713018191379194			Organoheterocyclic compounds	Pyridines and derivatives	Aminopyridines and derivatives	35193.2	51054.2	165034	115929	65534.7	105431	186819	104082	179886	272869	206640	210366
M145T141	145.07	140.897	3-aminoquinoline	[M+H]+	0.894812297641824			Organoheterocyclic compounds	Quinolines and derivatives	Aminoquinolines and derivatives	2.16989e+06	475762	775191	307469	204882	184613	653696	389892	1.21287e+06	393853	365934	394210
M291T91_1	291.183	90.996	3-cyclopentene-1-octanoic acid, 2-(3-hydroxy-1-penten-1-yl)-5-oxo-	[M+H-H2O]+	0.810656687889907			Lipids and lipid-like molecules	Fatty Acyls	Eicosanoids	5.21712e+06	1.94365e+07	3.23888e+06	1.96944e+06	3.40645e+06	2.22619e+06	3.13341e+06	1.64149e+06	3.31985e+06	4.8749e+06	4.90029e+06	4.90029e+06
M116T200	116.101	199.621	3-dehydrocarnitine	[M+H-CO2]+	0.994901098811502	HMDB0012154	C02636	Organic acids and derivatives	Keto acids and derivatives	Short-chain keto acids and derivatives	20019.9	23694.2	113451	100744	55735.7	76397.7	88288.5	103614	82078.6	88312.2	86305.6	86426
M565T37	565.397	37.121	3-hydroxy-4-ketotorulene	[M+H]+	0.770932628511859			Lipids and lipid-like molecules	Prenol lipids	Tetraterpenoids	719475	665933	1.05272e+06	1.0771e+06	1.21009e+06	1.3624e+06	1.31494e+06	1.58141e+06	1.2529e+06	1.33137e+06	1.3307e+06	1.25495e+06
M199T638	199.161	638.282	3-hydroxydodecanoic acid	[M+H-H2O]+	0.730175903693079	HMDB0000387		Organic acids and derivatives	Hydroxy acids and derivatives	Medium-chain hydroxy acids and derivatives	32918.3	30345.4	22359.4	23721.5	27974.4	25473.5	26517.4	50682.8	25582.8	26240.7	25740.7	25543.8
M174T140	174.106	139.909	3-Indoleacetonitrile	(M+NH4)+	0.6298						69660.3	82979.1	28856.6	54881.3	67569.8	64164.8	85281.5	17177	18003.6	19539	18687.7	23064.4
M274T251_2	274.201	250.749	3-methoxyphencyclidine	[M+H]+	0.704999741534791			Benzenoids	Phenol ethers	Anisoles	327833	120423	107709	165463	63347.3	75731.7	119462	72034.7	72915.9	78889	74176.1	74612.1
M109T114	109.096	113.803	3-methyl-l-histidine	[M+H-CH3O2N]+	0.844699977552325	HMDB0000479	C01152	Organic acids and derivatives	Carboxylic acids and derivatives	Amino acids, peptides, and analogues	681369	827047	394845	286514	214982	209698	445997	308898	210197	354806	352326	394179
M150T241_2	150.071	241.327	3-methyladenine	[M+H]+	0.951303534460492	HMDB0011600	C00913	Organoheterocyclic compounds	Imidazopyrimidines	Purines and purine derivatives	1.01825e+07	7.49536e+06	5.83934e+06	6.07828e+06	4.47838e+06	4.87261e+06	5.18494e+06	5.65957e+06	6.80899e+06	5.54064e+06	5.45854e+06	5.54216e+06
M579T337	579.323	336.837	3-methylglutarylcarnitine	[2M+H]+	0.931229261753623	HMDB0000552		Lipids and lipid-like molecules	Fatty Acyls	Fatty acid esters	69589.9	14852.4	23570.4	8941.23	2154.71	6471	8662.3	6781.1	13375.6	4968.27	6914.85	6865.15
M227T169	227.082	168.651	3-nitro-l-tyrosine	[M+H]+	0.738786703181637			Organic acids and derivatives	Carboxylic acids and derivatives	Amino acids, peptides, and analogues	188711	196535	278309	172858	68604.9	123888	225046	100621	70705.1	172072	172126	175324
M149T77	149.017	76.707	3,4-dihydroxymandelic acid	[M+H-2H2O]+	0.858563803096863	HMDB0001866	C05580	Benzenoids	Phenols	Benzenediols	1.82404e+06	851044	1.33132e+06	806489	720515	703826	1.28735e+06	670033	734307	837688	818551	837966
M261T221	261.084	220.597	3,4,5-trimethoxycinnamic acid	[M+Na]+	0.93501161156207	HMDB0002511		Phenylpropanoids and polyketides	Cinnamic acids and derivatives	Hydroxycinnamic acids and derivatives	8.02594e+06	4.80042e+06	5.12839e+06	3.82366e+06	1.7151e+06	2.40855e+06	3.58638e+06	2.44131e+06	2.19884e+06	3.52114e+06	3.46016e+06	3.46101e+06
M363T28_2	363.295	28.213	3,6,9,12-tetraoxatetracosan-1-ol	[M+H]+	0.723220485058479			Organic oxygen compounds	Organooxygen compounds	Ethers	154227	65088.5	76665.5	134414	101446	112483	57034.2	64942.7	81019.5	156780	138550	158923
M473T406	473.265	405.846	3.beta.-tetrahydrocortisol, 3,21-diacetate	[M+Na]+	0.709124907725307			Lipids and lipid-like molecules	Steroids and steroid derivatives	Steroid esters	92574.8	46622.1	26470.5	28699.5	28725.8	27166	30087.7	38778.8	42660.6	34404.4	33637.5	33657.2
M527T400	527.114	400.3	3'-fucosyllactose	[M+K]+	0.994402158606837	HMDB0002094		Organic oxygen compounds	Organooxygen compounds	Carbohydrates and carbohydrate conjugates	3.02847e+06	1.22567e+06	1.15648e+06	925778	721832	873886	979923	603752	918479	830289	804503	830839
M509T257	509.156	257.189	3'-galactosyllactose	[M+Na-H2O]+	0.933567955962228	HMDB0006599		Organic oxygen compounds	Organooxygen compounds	Carbohydrates and carbohydrate conjugates	120126	31849.7	56526.5	48921.6	38783.1	38041.3	48087.7	126166	222699	84198.3	76611	89214.6
M359T510	359.109	510.256	3'-hydroxy-5,6,7,4'-tetramethoxyflavone	[M+H]+	0.704710974620296			Phenylpropanoids and polyketides	Flavonoids	O-methylated flavonoids	94671.1	72371.1	160638	128263	109374	134039	128135	126986	143285	115811	110251	98055.8
M333T224	333.11	224.444	3',4'-dimethoxy-.beta.-naphthoflavone	[M+H]+	0.816538854967562			Phenylpropanoids and polyketides	Flavonoids	O-methylated flavonoids	247100	144175	193109	156643	86490.3	90643.3	154649	137180	102247	111035	112927	112969
M513T406_2	513.114	406.043	3',4',6-trimethoxyisoflavone-7-o-.beta.-d-glucopyranoside	[M+Na]+	0.969062075266319			Phenylpropanoids and polyketides	Isoflavonoids	Isoflavonoid O-glycosides	311804	275182	219197	129118	187413	189240	186916	198342	360170	191023	194317	190978
M314T219	314.079	219.315	3',5'-cyclic damp	[M+H]+	0.876768461601985			Organoheterocyclic compounds	Imidazopyrimidines	Purines and purine derivatives	1.00672e+06	448293	142575	369421	348009	303683	279748	154420	90533.5	124789	132260	124808
M239T195	239.129	194.712	4-(2-hydroxyethyl)piperazine-1-ethanesulfonic acid	[M+H]+	0.730973902681105	HMDB0062295		Organoheterocyclic compounds	Diazinanes	Piperazines	320417	269511	341562	198198	273493	163259	276853	291874	99979.8	195455	190462	195439
M553T98	553.253	98.303	4-(2-oxo-1,2,3,4-tetrahydroquinolin-6-yl)oxycilostazol	[M+Na]+	0.846857395876367			Organoheterocyclic compounds	Quinolines and derivatives	Quinolones and derivatives	130158	241635	197102	221728	111657	201188	252599	195355	187365	168389	180729	169584
M435T215	435.165	215.345	4-[(2r,3r,4s,5s,6r)-3,4,5-trihydroxy-6-(hydroxymethyl)oxan-2-yl]oxypentan-2-yl (e)-3-(4-hydroxyphenyl)prop-2-enoate	[M+Na]+	0.969219673331504			Lipids and lipid-like molecules	Fatty Acyls	Fatty acyl glycosides	130921	58425.2	57135.4	31478.2	8819.83	13256.3	27365.2	28418.8	24272.9	31938.9	31106	31952
M525T396_2	525.218	395.798	4-[(e)-3-[(2r,3r,4s,5s,6r)-3-[(2s,3r,4r)-3,4-dihydroxy-4-(hydroxymethyl)oxolan-2-yl]oxy-4,5-dihydroxy-6-(hydroxymethyl)oxan-2-yl]oxybut-1-enyl]-3,5,5-trimethylcyclohex-2-en-1-one	[M+Na]+	0.700651110820768			Lipids and lipid-like molecules	Fatty Acyls	Fatty acyl glycosides	47695.4	50804.4	41577.9	43241.5	30791.8	21918	45783	18657.1	24470.4	23280.5	24497.5	24429.3
M333T155_2	333.187	155.124	4-[2-[(1r,4as,5r,6r,8as)-6-hydroxy-5-(hydroxymethyl)-5,8a-dimethyl-2-methylidene-3,4,4a,6,7,8-hexahydro-1h-naphthalen-1-yl]-1-hydroxyethyl]-2h-furan-5-one	[M-H2O+H]+	0.743855184859179			Lipids and lipid-like molecules	Prenol lipids	Terpene lactones	630062	200384	401582	517841	378119	365978	357652	485341	502329	302255	302358	305472
M335T70	335.206	70.14	4-[2-[(1r,4as,5r,8as)-6-hydroxy-5-(hydroxymethyl)-5,8a-dimethyl-2-methylidene-3,4,4a,6,7,8-hexahydro-1h-naphthalen-1-yl]ethyl]-2h-furan-5-one	[M+H]+	0.814639392173793			Lipids and lipid-like molecules	Prenol lipids	Terpene lactones	122103	1.34894e+06	248884	122927	378352	216807	99680.6	104067	163834	407667	416338	416229
M478T191	478.272	190.699	4-[5-[[4-[5-[acetyl(hydroxy)amino]pentylamino]-4-oxobutanoyl]-hydroxyamino]pentylamino]-4-oxobutanoic acid	[M+NH4]+	0.987035736318138			Lipids and lipid-like molecules	Fatty Acyls	Fatty amides	29686.5	27117.7	52005.4	41607.9	251623	101390	45072.5	44906.7	38075.1	32370.2	33392	33389.4
M476T378_1	476.171	377.85	4-[7-acetyloxy-5-chloro-3-[(1e,3e)-3,5-dimethylhepta-1,3-dienyl]-7-methyl-6,8-dioxoisoquinolin-2-yl]butanoic acid	[M+H]+	0.804561456750194						127191	53388.6	39470.8	35316.4	35771.5	29479.4	51433.3	12701.1	27027.9	42033.9	42020.5	42594.6
M104T364	104.066	363.814	4-Aminobutyric acid(GABA)	[M+H]+	0.923741132527186	HMDB0000112	C00334	Organic acids and derivatives	Carboxylic acids and derivatives	Amino acids, peptides, and analogues	3.07105e+06	2.70583e+06	3.18773e+06	3.14558e+06	2.25141e+06	2.57051e+06	2.93136e+06	1.99728e+06	1.51552e+06	2.54897e+06	2.53611e+06	2.54893e+06
M270T339	270.091	338.905	4-aminophenyl-1-thio-.beta.-d-galactopyranoside	[M+H-H2O]+	0.944987001380295			Organic oxygen compounds	Organooxygen compounds	Carbohydrates and carbohydrate conjugates	17955.2	21250	19259.2	7623.87	8827.45	9740.3	6243.13	7833.77	7874.74	8956.92	8144.91	8179.16
M538T385_2	538.202	384.822	4-demethylsimmondsin 2'-ferulate	[M+H]+	0.909896581141945			Phenylpropanoids and polyketides	Cinnamic acids and derivatives	Hydroxycinnamic acids and derivatives	70005.2	1437.73	38984.6	20264	20515.4	12130.9	35460.7	25357.5	21128	20787.6	20437.9	20784.8
M443T240_1	443.139	240.05	4-deoxyphloridzin	[M+Na]+	0.770541593948633			Phenylpropanoids and polyketides	Flavonoids	Flavonoid glycosides	13820.3	21317.5	54760.6	22878	9299.34	16926.9	45851.3	20214.6	21622.9	12558.5	20690	16542.7
M155T71	155.1	71.108	4-hydroperoxy-2-nonenal	[M+H-H2O]+	0.88699145292234	HMDB0060287		Organic oxygen compounds	Organooxygen compounds	Carbonyl compounds	2.14279e+06	3.17034e+06	387836	163578	451984	321822	285525	276501	409243	795180	767285	793950
M381T252	381.195	252.161	4-hydroxy-3-[(2e,6e)-4-hydroxy-3,7,11-trimethyldodeca-2,6,10-trienyl]benzoic acid	[M+Na]+	0.862040282425748			Lipids and lipid-like molecules	Prenol lipids	Sesquiterpenoids	314661	34428.9	14081.9	38567.8	18151.1	8064.92	102613	17955.2	10051.9	18916.1	16974.5	17304.4
M102T294	102.087	294.432	4-hydroxy-l-isoleucine	[M+H-CH2O2]+	0.981345094853249			Organic acids and derivatives	Carboxylic acids and derivatives	Amino acids, peptides, and analogues	565639	1.26357e+06	1.78396e+06	2.8919e+06	4.5343e+06	5.20762e+06	1.71273e+06	5.04153e+06	7.92767e+06	3.90956e+06	3.61509e+06	3.91375e+06
M448T379	448.185	379.361	4-hydroxyatorvastatin lactone	[M+H-C6H7NO]+	0.881991016434103			Organoheterocyclic compounds	Pyrroles	Substituted pyrroles	9.81779e+06	5.45368e+06	1195.73	3.78422e+06	3.34701e+06	3.52288e+06	5.29197e+06	4.28069e+06	5.35873e+06	4.01562e+06	3.91919e+06	4.01545e+06
M123T100	123.051	99.73	4-hydroxybenzaldehyde	[M+H]+	0.705957905212583	HMDB0011718	C00633	Organic oxygen compounds	Organooxygen compounds	Carbonyl compounds	385368	305020	248440	412307	431295	427374	281324	436490	350752	229312	315995	316877
M107T240	107.044	240.016	4-hydroxybenzyl alcohol	[M+H-H2O]+	0.964192050572875	HMDB0011724	C17467	Benzenoids	Benzene and substituted derivatives	Benzyl alcohols	11558.6	27134.5	28613.2	8705.22	11147.6	12962.1	19509.7	4327.19	69216.5	27205	25537.9	25612.3
M87T364	87.0398	363.829	4-hydroxybutanoic acid lactone	[M+H]+	0.98922002787792	HMDB0000549	C01770	Organoheterocyclic compounds	Lactones	Gamma butyrolactones	2.39556e+06	2.04641e+06	2.38761e+06	2.215e+06	1.69379e+06	1.94804e+06	2.1312e+06	1.4909e+06	998626	1.92961e+06	1.89954e+06	1.92971e+06
M121T217	121.059	217.408	4-hydroxyphenethyl alcohol	[M+H-H2O]+	0.996822901564767	HMDB0004284	C06044	Benzenoids	Phenols	Tyrosols and derivatives	1.83753e+06	1.29192e+06	1.07588e+06	1.03655e+06	436834	606544	696882	815893	1.11724e+06	824896	810600	824780
M530T298_2	530.317	298.302	4-hydroxyphenylmaraviroc	[M+H]+	0.896541481708142						46687.4	29170.3	27654.3	32074.3	3404.49	7273.43	19339.1	2627.78	2626.18	9713.67	9713.96	9117.89
M146T76	146.054	76.369	4-hydroxyquinoline	[M+H]+	0.984769435924769		C06343	Organoheterocyclic compounds	Quinolines and derivatives	Quinolones and derivatives	666325	249723	156402	79923.2	93107.6	86968.5	108745	89530	116927	111424	113762	111468
M341T173	341.182	173.071	4-methoxy-6-[2-[4-(3-methylbut-2-enoxy)phenyl]ethyl]-1,3-benzodioxole	[M+H]+	0.743987024121398						287045	566245	23032.7	34046.2	101473	66991	14273.7	16110.1	17974.6	81416.9	81415.3	82877.9
M342T34	342.25	33.8965	4-Oxoretinol	(M+CH3CN+H)+	0.6157	HMDB0012329	C16683	Lipids and lipid-like molecules	Prenol lipids	Retinoids	526677	5.15437e+06	636132	249281	227452	178616	365857	373752	696676	1.20639e+06	1.15509e+06	1.15288e+06
M431T447_1	431.217	447.479	4-piperidinecarboxylic acid, 1-[[4-(acetylamino)phenyl]methyl]-4-(2-phenylethyl)-, ethyl ester	[M+Na]+	0.702419956032056			Organoheterocyclic compounds	Piperidines	Benzylpiperidines	257415	103416	57862.3	60321.2	73012.2	56997.9	78563.2	61907.5	65513.5	72170.6	69804	69466.2
M184T56	184.054	56.119	4-pyridoxic acid	[M+H]+	0.984941006897183	HMDB0000017	C00847	Organoheterocyclic compounds	Pyridines and derivatives	Pyridinecarboxylic acids and derivatives	217487	90563.8	136540	153615	121873	124103	76666.9	184226	315968	174496	174588	178230
M536T219	536.252	219.191	4-tert-butyldimethylsilyloxynebivolol	[M+H]+	0.827298981415295			Organoheterocyclic compounds	Benzopyrans	1-benzopyrans	221979	66111.6	21683.1	20849.8	12148.9	14657.8	95451.9	10991.9	10802.7	46187.6	34780.7	46283.8
M341T27_1	341.253	27.432	4,5-epoxy-7z,10z,13z,16z,19z-docosapentaenoic acid, methyl ester	[M+H-H2O]+	0.870529857468384			Lipids and lipid-like molecules	Fatty Acyls	Fatty acids and conjugates	41964.1	21674.2	119485	41813.9	48183.8	46022.9	12878.9	15469.1	30274.1	41168.9	36298.3	38285.7
M707T357_4	707.209	356.868	4.alpha.-mannobiose	[2M+Na]+	0.991491991549928			Organic oxygen compounds	Organooxygen compounds	Carbohydrates and carbohydrate conjugates	138270	39003.6	215447	87158.7	39027.4	56069	128635	99370.3	175644	97466.2	103233	103461
M287T198_2	287.107	197.541	4',5-dihydroxy-7-methoxyflavanone	[M+H]+	0.911540174079243	HMDB0030090	C09833	Phenylpropanoids and polyketides	Flavonoids	O-methylated flavonoids	728722	796320	1.24303e+06	668987	458474	494093	989791	629421	818842	721070	701768	702312
M398T499_1	398.184	498.96	4(3h)-quinazolinone, 2-[(6-amino-9h-purin-9-yl)methyl]-5-methyl-3-(2-methylphenyl)-	[M+H]+	0.917495295471782			Organoheterocyclic compounds	Imidazopyrimidines	Purines and purine derivatives	8839.87	9071.79	10637.6	9501.37	50932.5	22534.4	11391.4	56366.7	64927.1	23926.4	22814	23949
M515T154	515.145	153.604	5-(3-(2-(7-chloroquinolin-2-yl)ethenyl)phenyl)-8-dimethylcarbamyl-4,6-dithiaoctanoic acid	[M+H]+	0.9033706139045		C11239	Organoheterocyclic compounds	Quinolines and derivatives	Haloquinolines	19515.4	181111	186185	121083	124596	123192	195328	111350	82949.2	210859	206470	207551
M333T110	333.19	109.975	5-[2-(furan-3-yl)ethyl]-8-hydroxy-5,6,8a-trimethyl-3,4,4a,6,7,8-hexahydronaphthalene-1-carboxylic acid	[M+H]+	0.722106411957045			Lipids and lipid-like molecules	Prenol lipids	Diterpenoids	115318	534875	127107	128056	166615	140790	87223.8	54282.6	81787.1	157493	150344	157440
M617T481_2	617.159	481.076	5-[6-[[3,4-dihydroxy-4-(hydroxymethyl)oxolan-2-yl]oxymethyl]-3,4,5-trihydroxyoxan-2-yl]oxy-4-(3,4-dihydroxyphenyl)-7-methoxychromen-2-one	[M+Na]+	0.98288724301532			Phenylpropanoids and polyketides	Coumarins and derivatives	Coumarin glycosides	40286.3	41812.6	40754.9	59158.9	31439.4	32434	84829	45554.2	58545.7	73682.6	45435.6	62847.4
M201T142	201.156	142.013	5-androstene-3.beta.,17.beta.-diol	[M+H-C4H10O2]+	0.915272250772914	HMDB0003818	C04295	Lipids and lipid-like molecules	Steroids and steroid derivatives	Androstane steroids	688310	308099	95809.4	44294.2	131799	66422.1	120156	149311	32115.1	137890	146954	144007
M545T154	545.183	153.79	5-heptenoic acid, 7-[(1r,2r,3r,5s)-3,5-dihydroxy-2-[(3r)-3-hydroxy-5-phenylpentyl]cyclopentyl]-, 4-(3-thioxo-3h-1,2-dithiol-5-yl)phenyl ester, (5z)-	[M+H-3H2O]+	0.908766930861719			Lipids and lipid-like molecules	Fatty Acyls	Eicosanoids	34284	31374.7	69524.6	23146.6	21466.5	16384.1	51548.5	17150.6	14873	21524	23249.2	23466.4
M249T86	249.175	85.903	5-heptenoic acid, 7-[(1s,2s,3s,5r)-3-[[(4-iodophenyl)sulfonyl]amino]-6,6-dimethylbicyclo[3.1.1]hept-2-yl]-, (5z)-	[M+H-C6H6INO2S]+	0.891405257551716			Lipids and lipid-like molecules	Prenol lipids	Monoterpenoids	1.0076e+06	2.67374e+06	420869	193885	274054	254495	240530	186356	67883.7	734605	709696	709685
M235T111	235.16	110.671	5-hexenoic acid, 6-[(2r,3s)-3-[[[(4-chloro-2-methylphenyl)sulfonyl]amino]methyl]bicyclo[2.2.2]oct-2-yl]-, (5z)-	[M+H-C7H8ClNO2S]+	0.774077171827319			Benzenoids	Benzene and substituted derivatives	Benzenesulfonamides	994170	983795	240726	286518	425918	193549	265242	167458	111559	378028	367636	377990
M615T464	615.162	464.336	5-hydroxy-3-(4-methoxyphenyl)-7-[3,4,5-trihydroxy-6-[(3,4,5-trihydroxy-6-methyloxan-2-yl)oxymethyl]oxan-2-yl]oxychromen-4-one	[M+Na]+	0.972806017913284			Phenylpropanoids and polyketides	Isoflavonoids	Isoflavonoid O-glycosides	33206	31511.5	45369	19546.5	12622.3	15095.3	128286	32553	32577.9	55797.1	47602.8	55828.1
M545T419	545.147	419.177	5-hydroxy-3-(5-hydroxy-2,4-dimethoxyphenyl)-6-methoxy-7-[3,4,5-trihydroxy-6-(hydroxymethyl)oxan-2-yl]oxychromen-4-one	[M+Na]+	0.769943971976563			Phenylpropanoids and polyketides	Isoflavonoids	Isoflavonoid O-glycosides	3020.3	2322.27	1122.69	1013.29	3043.76	4266.82	4369.81	3991.11	2225.58	1860.87	2052.95	3198.09
M749T370_1	749.192	370.211	5-hydroxy-3-[(2s,3r,4r,5s)-3-hydroxy-5-(hydroxymethyl)-4-[(2s,3r,4s,5s,6r)-3,4,5-trihydroxy-6-(hydroxymethyl)oxan-2-yl]oxyoxolan-2-yl]oxy-2-(4-hydroxyphenyl)-7-[(2s,3r,4r,5r,6s)-3,4,5-trihydroxy-6-methyloxan-2-yl]oxychromen-4-one	[M+Na]+	0.941930679883882			Phenylpropanoids and polyketides	Flavonoids	Flavonoid glycosides	61210.7	52679.8	51238.9	27677.9	7957.39	9039.21	20446.2	15316.8	3795.81	15321	14406.3	15323
M219T400	219.089	400.306	5-L-Glutamyl-L-alanine	[M+H]+	0.936853535571992	HMDB0006248	C03740	Organic acids and derivatives	Carboxylic acids and derivatives	"Amino acids, peptides, and analogues"	248051	181060	171659	123108	131001	128458	262610	191038	103550	127939	128002	121687
M174T206	174.095	206.471	5-methoxydimethyltryptamine	[M+H-C2H7N]+	0.964161853792274	HMDB0002004	C08309	Organoheterocyclic compounds	Indoles and derivatives	Tryptamines and derivatives	234156	231509	309657	63864.8	128514	171993	141301	106110	385640	170843	182994	194993
M242T194	242.104	194.181	5-methyl-2'-deoxycytidine	[M+H]+	0.991164509513571		C03592	Nucleosides, nucleotides, and analogues	Pyrimidine nucleosides	Pyrimidine 2'-deoxyribonucleosides	48615	47807.6	18749.9	10493.9	16097.3	12687.5	14303.1	26313.6	18683.3	17183.4	16737.1	16732
M460T378	460.195	377.955	5-methyltetrahydrofolic acid	[M+H]+	0.91534247384047	HMDB0001396	C00440	Organoheterocyclic compounds	Pteridines and derivatives	Pterins and derivatives	201191	174268	118704	101063	187468	80741	172939	64570.9	97007.9	120949	113598	121091
M364T175	364.121	174.718	5-Nitro-2-Phenylpropylaminobenzoic Acid [Nppb]	(M+CH3CN+Na)+	0.8487						964942	554301	425959	526370	176419	296069	260626	198612	236182	354725	351775	357916
M398T108	398.273	108.19	5-trans-17-phenyltrinorprostaglandin f2.alpha. ethylamide	[M+H-H2O]+	0.761036024111566			Lipids and lipid-like molecules	Fatty Acyls	Eicosanoids	18199.9	107442	34713.8	35767.1	61977.8	31079.8	15884.3	27729.7	11571.7	36671.1	57203	56731.5
M779T182_2	779.206	182.027	5,7-dihydroxy-2-[4-[(2s,3r,4s,5s,6r)-3,4,5-trihydroxy-6-(hydroxymethyl)oxan-2-yl]oxyphenyl]-3-[(2s,3r,4s,5s,6r)-3,4,5-trihydroxy-6-[[(2r,3r,4r,5r,6s)-3,4,5-trihydroxy-6-methyloxan-2-yl]oxymethyl]oxan-2-yl]oxychromen-4-one	[M+Na]+	0.925838023505996			Phenylpropanoids and polyketides	Flavonoids	Flavonoid glycosides	9430.8	101883	180705	111370	56230.4	93433.3	106821	84778.7	75641.6	127019	131482	131350
M343T357_2	343.109	356.873	5,7,3',4'-tetramethoxyisoflavone	[M+H]+	0.988663179182061			Phenylpropanoids and polyketides	Isoflavonoids	O-methylated isoflavonoids	1.32874e+06	543006	1.85923e+06	1.02171e+06	583781	670810	1.3417e+06	1.24061e+06	1.55868e+06	1.06559e+06	1.07319e+06	1.07319e+06
M755T340_1	755.184	340.349	5'-iodoresiniferatoxin	[M+H]+	0.979875483323105			Lipids and lipid-like molecules	Prenol lipids	Diterpenoids	113455	370255	282245	157156	130778	119751	307881	155585	156913	183665	174313	183677
M677T394_2	677.112	394.203	5'-phosphoribosyl-5-amino-4-imidazolecarboxamide (aicar)	[2M+H]+	0.920753573123551	HMDB0001517	C04677	Nucleosides, nucleotides, and analogues	Imidazole ribonucleosides and ribonucleotides	1-ribosyl-imidazolecarboxamides	3606.73	89856.4	158357	38858.6	5059.63	9621.74	127492	109220	225092	54707.8	54508	57658.2
M291T34	291.22	33.8775	5alpha-androstan-17beta-ol-3-one	[M+H]+	0.762573734527953	HMDB0002961	C03917	Lipids and lipid-like molecules	Steroids and steroid derivatives	Androstane steroids	954181	6.41615e+06	1.13554e+06	459513	489669	368325	692956	569246	1.64089e+06	2.85898e+06	2.7194e+06	2.72488e+06
M309T385	309.05	384.615	6-chloropurine riboside	[M+Na]+	0.722208529439357						411740	306680	324748	186837	451673	380760	383820	649146	880536	426020	472563	424479
M188T212	188.03	211.851	6-cyanoquinoxaline-2,3-dione	[M+H]+	0.789585219748059			Organoheterocyclic compounds	Diazanaphthalenes	Benzodiazines	14261.4	7289.78	8229.53	10422.1	14241.2	9679.61	6582.32	24992.5	5222.71	9933.02	9831.54	10627.1
M351T152_1	351.198	151.803	6-ketoprostaglandin e1	[M+H-H2O]+	0.988206405874389	HMDB0004241	C05962	Lipids and lipid-like molecules	Fatty Acyls	Eicosanoids	3.6105e+06	3.97024e+06	3.37656e+06	2.57816e+06	3.18704e+06	3.24804e+06	1.97e+06	2.40128e+06	2.15865e+06	2.67458e+06	2.70048e+06	2.70044e+06
M623T248_1	623.147	247.987	6,10,11-triethylcarbonate-1-demethyl daunomycinone	[M+Na]+	0.929577628704489			Benzenoids	Naphthacenes	Tetracenequinones	385993	187400	174575	98130.8	26807.3	36886.8	250040	62101.1	35566.1	50656.3	51560.5	51547.9
M355T155_1	355.157	154.582	6',7'-dihydroxybergamottin	[M+H-H2O]+	0.953282484892572		C22156	Phenylpropanoids and polyketides	Coumarins and derivatives	Furanocoumarins	236813	387492	689797	744134	861449	732443	721074	827681	907767	768207	768211	762952
M519T400	519.126	400.306	6''-o-malonylgenistin	[M+H]+	0.772811453552835			Phenylpropanoids and polyketides	Isoflavonoids	Isoflavonoid O-glycosides	29710.4	11821.1	11031.5	17502.4	7932.71	15305	14847.6	8876.75	12315.5	14990.4	14991.3	15900
M397T127	397.214	126.846	6alpha-methylprednisolone	[M+Na]+	0.970343416085691	HMDB0015094		Lipids and lipid-like molecules	Steroids and steroid derivatives	Hydroxysteroids	125200	248924	213147	129713	67036.9	110898	209619	156098	115824	171334	167999	168028
M400T214_2	400.117	214.135	6h-thieno[3,2-f][1,2,4]triazolo[4,3-a][1,4]diazepine-6-acetamide, 4-(4-chlorophenyl)-2,3,9-trimethyl-, (6s)-	[M+H]+	0.91421006782387						385430	205677	125857	127545	65883.4	63804.1	75415.1	49135.9	40298.5	62208.5	60756.7	62237.5
M641T331	641.325	330.968	7-(triethylsilyl)-10-deacetylbaccatin iii	[M+H-H2O]+	0.780999333520064			Lipids and lipid-like molecules	Prenol lipids	Diterpenoids	18296.5	47158.2	84919.2	111269	53679.9	14453.7	107472	71785.5	86585.7	52429	56412	56503.1
M670T41_1	670.418	40.779	7-benzyl-11,14,20-trimethyl-16-(2-methylpropyl)-10,13-di(propan-2-yl)-17-oxa-1,5,8,11,14-pentazabicyclo[17.3.0]docosane-2,6,9,12,15,18-hexone	[M+H]+	0.8668615515645			Organic acids and derivatives	Peptidomimetics	Depsipeptides	27324.4	28667.8	49540.8	35403	177271	191997	111054	429395	819208	258872	247150	258965
M619T31	619.264	31.143	7-ethyl-10-(4-n-aminopentanoic acid)-1-piperidino)carbonyloxycamptothecin	[M+H]+	0.939437083615271	HMDB0060661					84236.7	301.604	57035.6	49982.6	55812.1	55388.6	876.954	66669.6	84251.8	50485.7	49843.6	50243.2
M150T161	150.071	160.556	7-methyladenine	[M+H]+	0.953694897311952	HMDB0011614	C02241	Organoheterocyclic compounds	Imidazopyrimidines	Purines and purine derivatives	812952	447163	471272	395573	195533	290173	356497	257107	346296	347872	340886	347936
M298T202	298.102	201.642	7-methylguanosine	[M+H]+	0.860417049385515	HMDB0001107	C20674	Nucleosides, nucleotides, and analogues	Purine nucleosides		49222.8	19273.4	14887.7	20558.5	14319.3	23234.3	18568.6	16400.7	11546.7	14026.7	13913.3	13650.6
M301T184	301.117	184.143	8-(2,3-dihydroxy-3-methylbutyl)-7-methoxychromen-2-one	[M+Na]+	0.972026104297898						1.06369e+06	2.09159e+06	1.52711e+06	2.83528e+06	3.08409e+06	2.97532e+06	1.67451e+06	2.33171e+06	2.40553e+06	3.02878e+06	3.02845e+06	3.06837e+06
M493T104	493.198	103.849	8-hydroxycarapinic acid	[M+Na]+	0.749083328230039			Lipids and lipid-like molecules	Prenol lipids	Triterpenoids	34531.8	127999	191681	139893	42927.9	114273	181111	84988.1	95959.7	92505.8	101911	92584
M280T442	280.09	441.828	8-oxoerythraline	[M+H]+	0.844157215929039			Alkaloids and derivatives	Erythrina alkaloids	Erythrinanes	35782.9	26442.4	42975.7	22699.6	21030.4	13012.1	27907.6	24136.4	27006.6	28623.7	26855.4	26895.5
M291T150	291.256	150.402	8z,14z-eicosadienoic acid	[M+H-H2O]+	0.871337097975509			Lipids and lipid-like molecules	Fatty Acyls	Fatty acids and conjugates	145503	162128	215999	115915	38500.4	59520	188687	52149.5	44991.9	93560.7	90870.7	93629.6
M585T251	585.154	250.504	9-(4-hydroxy-3,5-dimethoxyphenyl)-4-[3,4,5-trihydroxy-6-(hydroxymethyl)oxan-2-yl]oxy-5a,6,8a,9-tetrahydro-5h-[2]benzofuro[6,5-f][1,3]benzodioxol-8-one	[M+Na]+	0.822562441601247						79066.1	26655.1	7899.45	8289.59	7338.42	2496.62	17868.9	15194.5	2532.85	6766.87	7006.07	7005.14
M659T451	659.15	450.618	9-methoxy-7-[4-[3,4,5-trihydroxy-6-[[3,4,5-trihydroxy-6-(hydroxymethyl)oxan-2-yl]oxymethyl]oxan-2-yl]oxyphenyl]-[1,3]dioxolo[4,5-g]chromen-8-one	[M+Na]+	0.991326662016124			Phenylpropanoids and polyketides	Isoflavonoids	Isoflavonoid O-glycosides	330921	146831	122673	115617	26536.8	57414.3	119030	40207.7	86838.7	81847.6	78460.9	80154.9
M295T57_2	295.214	56.7225	9-oxo-10e,12z-octadecadienoic acid	[M+H]+	0.803315116959054	HMDB0004669		Lipids and lipid-like molecules	Fatty Acyls	Lineolic acids and derivatives	7.48633e+06	2.06609e+07	6.55946e+06	3.90913e+06	7.64731e+06	6.27425e+06	8.38032e+06	3.80989e+06	7.03084e+06	6.7105e+06	6.54765e+06	6.7107e+06
M293T59	293.199	58.86	9-oxo-10e,12z,15z-octadecatrienoic acid	[M+H]+	0.793042682783029			Lipids and lipid-like molecules	Fatty Acyls	Lineolic acids and derivatives	3.27632e+07	5.3432e+07	1.23905e+07	9.40173e+06	1.04111e+07	1.31581e+07	1.08284e+07	8.00009e+06	1.15239e+07	1.47404e+07	1.43303e+07	1.44009e+07
M311T59	311.218	58.665	9-oxo-11-(3-pentyl-2-oxiranyl)-10e-undecenoic acid	[M+H]+	0.934802930449098	HMDB0013623		Lipids and lipid-like molecules	Fatty Acyls	Fatty acids and conjugates	2.58058e+06	4.84598e+06	1.20484e+06	670624	1.52532e+06	957994	985602	792325	1.15997e+06	1.19661e+06	1.19661e+06	1.20786e+06
M415T223	415.261	223.164	9-oxo-11.alpha.,16r-dihydroxy-17-cyclobutyl-5z,13e-dien-1-oic acid	[M+Na]+	0.758543925625664			Lipids and lipid-like molecules	Fatty Acyls	Eicosanoids	731478	118313	53260.3	354579	103137	145218	308535	226456	67595.4	176887	135287	177291
M277T148_1	277.204	147.994	9,12-octadecadiynoic acid	[M+H]+	0.905094912727164			Lipids and lipid-like molecules	Fatty Acyls	Fatty acids and conjugates	1.70004e+06	970471	1.20094e+06	595308	777378	603952	803346	641984	617975	654913	640361	640403
M265T113	265.132	113.458	Abscisic acid	[M+H]+	0.7297372823473		C06082	Lipids and lipid-like molecules	Prenol lipids	Sesquiterpenoids	313482	241155	167133	167317	167695	170421	173804	146941	55722.9	156123	148945	155475
M247T155	247.132	155.116	Abscisic Acid (cis,trans)	(M+H-H2O)+	0.8521						15217.2	44431.6	38580.1	13446.9	12240.3	8640.1	30159.4	19279	22269.6	19761.3	19790.6	21061.9
M598T136_2	598.241	136.31	Acanthoside b	[M+NH4]+	0.704731549049619						156038	252688	244040	198388	76655.9	82397.6	187942	82617	87105.2	93889.9	102960	95075.1
M628T40	628.225	39.7695	Acarbose	[M+H-H2O]+	0.8867936932331		C06802	Organic oxygen compounds	Organooxygen compounds	Carbohydrates and carbohydrate conjugates	108739	125351	271839	445249	3.26077e+06	1.85335e+06	875949	2.72943e+06	256390	51251.9	43238.6	29892
M617T258	617.23	257.805	Aceroside viii	[M+Na]+	0.906363533335583			Phenylpropanoids and polyketides	Diarylheptanoids	Linear diarylheptanoids	117380	26534.5	11100.5	7484.4	3109.07	3205.53	20903.1	8866.62	4411.67	5195.53	5598.7	5597.6
M461T235	461.106	235.064	Acetamide, n-[4-[5-(1,3-benzodioxol-5-yl)-3-methoxy-1h-1,2,4-triazol-1-yl]phenyl]-2-(phenylthio)-	[M+H]+	0.992072602498897			Organoheterocyclic compounds	Azoles	Triazoles	484647	96364.4	53286.5	85217.7	20992.4	33621.5	36694.1	26585.3	14580.3	34218.5	32482.5	34280.6
M137T224	137.054	223.751	Acetic acid, phenyl ester	[M+H]+	0.755431314875123	HMDB0040733	C00548				14998.2	62111	44289	16461.6	23315.3	23956	54418.3	38139	41707.8	25225.6	28858	28926.7
M693T24	693.284	24.017	Acetyl isogambogic acid	[M+Na]+	0.841288475547688			Organoheterocyclic compounds	Benzopyrans	1-benzopyrans	110659	172623	120852	69055.5	71763.6	96742.2	130159	65799.6	18491	81096.1	81040.5	78394
M500T246	500.269	245.993	Aconine	[M+H]+	0.91711116010512		C19990	Lipids and lipid-like molecules	Prenol lipids	Diterpenoids	131045	239221	394967	239049	69889.3	99358.8	402270	339359	297618	169245	208443	207962
M573T386	573.309	385.691	Acovenoside a	[M+Na]+	0.904291814909089			Lipids and lipid-like molecules	Steroids and steroid derivatives	Steroid lactones	92400.8	15836.1	12654.8	21664.4	30462	17362.4	8755.87	10430.3	22540.7	23028.3	25171.5	23087.1
M496T296_1	496.121	296.046	Acrinathrin	[M+H-CH2O2]+	0.978228220327181		C18408	Lipids and lipid-like molecules	Fatty Acyls	Fatty acid esters	204478	212647	281244	118028	91446.7	94104.2	309889	283367	223447	223517	218474	218788
M136T161_2	136.056	160.554	Adenine	[M+H]+	0.994854079957034	HMDB0000034	C00147	Organoheterocyclic compounds	Imidazopyrimidines	Purines and purine derivatives	1.13142e+08	8.14329e+07	6.20201e+07	5.58691e+07	6.14092e+07	5.51143e+07	6.18638e+07	4.99136e+07	6.0223e+07	6.2691e+07	6.1833e+07	6.26935e+07
M268T169	268.093	168.734	Adenosine	[M+H]+	0.998731408129583	HMDB0000050	C00212	Nucleosides, nucleotides, and analogues	Purine nucleosides		3.44006e+06	1.6103e+06	1.57494e+06	1.45821e+06	1.09927e+06	1.0987e+06	1.40073e+06	1.23899e+06	1.76284e+06	1.2368e+06	1.23644e+06	1.30033e+06
M330T260	330.046	260.127	Adenosine 2'-monophosphate	[M+H-H2O]+	0.997836987081976		C00946	Organic oxygen compounds	Organooxygen compounds	Carbohydrates and carbohydrate conjugates	96271.7	247219	71964.5	56541.5	67296.1	38489.4	65558.4	24611.8	81509.3	65422.8	61363.8	61561.6
M573T181	573.131	181.161	Adenylyl(3'-5')cytidine	[M+H]+	0.930716509558426			Nucleosides, nucleotides, and analogues	(3'->5')-dinucleotides and analogues	(3'->5')-dinucleotides	5904	91138.2	10356.8	1377.11	23934	35279.3	13437.8	19622.3	16122.6	15040.5	18198	15255.4
M331T203	331.086	203.203	Aflatoxin g2	[M+H]+	0.983646834596784	HMDB0030475	C16754	Phenylpropanoids and polyketides	Coumarins and derivatives	Furanocoumarins	142695	143539	270460	126453	131125	122953	344530	236672	295492	203586	198101	201944
M131T330	131.112	329.73	Agmatine	[M+H]+	0.988634788302722	HMDB0001432	C00179	Organic nitrogen compounds	Organonitrogen compounds	Guanidines	325531	273143	302060	306370	436704	371106	400754	437609	551603	402200	394475	402137
M489T370	489.122	369.565	Agnuside	[M+Na]+	0.708941115849918		C09765	Lipids and lipid-like molecules	Prenol lipids	Terpene glycosides	32998.6	8614.33	4495.35	11926.6	31025.8	23163.5	17807.5	14019.7	15926.2	21373.6	22254.6	21392.7
M304T329	304.152	328.667	Agomelatine	(M+CH3COO+2H)+	0.8686	HMDB0015636		Organic acids and derivatives	Carboxylic acids and derivatives	Carboxylic acid derivatives	27745.7	10089.2	20977.8	6853.97	4868.82	7163.98	26213.8	26715	41513.7	25737.4	24169.4	24150.4
M349T150_1	349.183	150.376	Ajmaline	[M+Na]+	0.71471260248159		C06542				138430	777335	75528.6	40442	75266.1	61469.7	78487.2	40483.6	61884.1	196713	187437	187415
M371T339	371.115	338.834	Ajugol	[M+Na]+	0.962192031441279			Lipids and lipid-like molecules	Prenol lipids	Terpene glycosides	109910	55436	79367.2	21325.8	43085.9	33728.5	55700.5	50485.5	56794.1	55307.1	56305.3	55263.2
M144T628	144.074	628.489	Ala-Ala	[M+H-NH3]+	0.978544794380874	HMDB0000303	C00398	Organoheterocyclic compounds	Indoles and derivatives	Tryptamines and derivatives	69059.9	24813.3	62235.8	105447	47484	70517.3	64271.1	101024	54732.2	107444	69599.9	72318.3
M317T412_1	317.179	412.365	Ala-Ala-Arg	[M+H]+	0.957935137902853			Organic acids and derivatives	Carboxylic acids and derivatives	Amino acids, peptides, and analogues	568667	225038	232177	181732	219196	185473	201624	207136	274318	204542	204569	201721
M289T428	289.183	428.416	Ala-Ala-Lys	[M+H]+	0.864053274685187			Organic acids and derivatives	Carboxylic acids and derivatives	Amino acids, peptides, and analogues	783408	385250	379601	300596	289060	260916	376479	348282	345055	284939	275700	284906
M332T447	332.178	446.841	Ala-Asn-Lys	[M+H]+	0.919788639481349			Organic acids and derivatives	Carboxylic acids and derivatives	Amino acids, peptides, and analogues	290237	108488	306242	243152	243611	232694	339010	196948	338216	222188	219467	220660
M346T450	346.193	450.423	Ala-Gln-Lys	[M+H]+	0.74700355018199			Organic acids and derivatives	Carboxylic acids and derivatives	Amino acids, peptides, and analogues	350395	196756	185640	128160	136003	109557	442059	113655	154585	135025	132838	135037
M275T445	275.159	444.943	Ala-Gly-Lys	[M+H]+	0.969938405152433			Organic acids and derivatives	Carboxylic acids and derivatives	Amino acids, peptides, and analogues	1.07363e+06	286887	182800	655407	531446	263198	608913	375906	220044	550665	511188	551659
M393T425	393.185	424.911	Ala-Met(o)-Arg	[M+H]+	0.799296376076802			Organic acids and derivatives	Carboxylic acids and derivatives	Amino acids, peptides, and analogues	277756	138563	104210	94321.2	117807	73031.1	130994	129679	154616	102261	102117	106283
M237T203	237.113	203.203	Ala-phe	[M+H]+	0.998507296684626			Organic acids and derivatives	Carboxylic acids and derivatives	Amino acids, peptides, and analogues	734792	373285	176982	222954	195276	153820	306549	191703	109750	201543	195402	201789
M187T331	187.1	331.31	Ala-Pro	[M+H]+	0.998677762445813	HMDB0028695		Organic acids and derivatives	Carboxylic acids and derivatives	Amino acids, peptides, and analogues	140634	103767	123384	116349	131473	101013	104568	78863.8	103671	98959.6	98961.8	100735
M333T450	333.174	450.299	Ala-Ser-Arg	[M+H]+	0.758695758730622			Organic acids and derivatives	Carboxylic acids and derivatives	Amino acids, peptides, and analogues	426625	227709	195262	111460	79996.7	134270	134660	153112	265294	175068	177202	170048
M347T408	347.19	407.947	Ala-Thr-Arg	[M+H]+	0.790257536437125			Organic acids and derivatives	Carboxylic acids and derivatives	Amino acids, peptides, and analogues	850533	398553	289840	253386	261048	312501	245784	211444	361357	279675	276462	268645
M189T253	189.115	252.931	Ala-Val	[M+H]+	0.997963581137189	HMDB0028700		Organic acids and derivatives	Carboxylic acids and derivatives	Amino acids, peptides, and analogues	455677	239748	145545	212365	175584	163103	210043	143770	113115	152922	143752	152979
M345T373_2	345.21	372.647	Ala-Val-Arg	[M+H]+	0.97922650537435			Organic acids and derivatives	Carboxylic acids and derivatives	Amino acids, peptides, and analogues	2.50906e+06	967008	919669	887813	1.65778e+06	1.22046e+06	1.22304e+06	973095	2.35601e+06	1.14303e+06	1.13242e+06	1.1325e+06
M132T179	132.096	179.165	Alanine betaine	[M+H]+	0.990391794094394			Organic acids and derivatives	Carboxylic acids and derivatives	Amino acids, peptides, and analogues	2.06058e+06	995327	1.27082e+06	505445	1.72205e+06	393884	1.08031e+06	1.34818e+06	806965	708708	691853	709286
M319T187_2	319.133	186.786	Albiflorin	[M+H-C6H10O5]+	0.992136953588703		C17457	Lipids and lipid-like molecules	Prenol lipids	Terpene glycosides	4.97701e+06	6.87316e+06	5.45134e+06	6.08871e+06	3.25542e+06	4.07989e+06	3.83265e+06	3.19962e+06	3.65551e+06	5.4608e+06	5.40618e+06	5.46058e+06
M309T37_1	309.205	37.218	Albocycline	[M+H]+	0.756547926804136						3.16032e+06	31084.7	3.82482e+06	1.7118e+06	3.83961e+06	71884.2	2.42555e+06	124227	4.46624e+06	255763	238540	257302
M343T396	343.184	396.273	Aldosterone	[M+H-H2O]+	0.761967900995165		C01780	Lipids and lipid-like molecules	Steroids and steroid derivatives	Hydroxysteroids	233920	57386	138920	187595	422649	439507	169169	298959	399460	297923	279627	298265
M513T56	513.342	55.882	Alisol a	[M+Na]+	0.804941588525118		C17459	Lipids and lipid-like molecules	Prenol lipids	Triterpenoids	431888	426170	552355	265343	160278	167379	418551	132750	306740	373172	373132	379713
M515T51	515.365	51.1925	Alisol b acetate	[M+H]+	0.783875223599322			Lipids and lipid-like molecules	Prenol lipids	Triterpenoids	554352	451796	192038	599667	216789	539251	795197	421062	308844	361565	314046	361386
M325T104	325.223	104.446	Allo-protolichesterinic acid	[M+H]+	0.778853403300973			Organoheterocyclic compounds	Lactones	Gamma butyrolactones	4.52199e+06	3.05928e+06	600047	2.99249e+06	1.34812e+06	1.78269e+06	2.5801e+06	1.95266e+06	254614	2.10978e+06	2.10974e+06	2.16767e+06
M401T206	401.125	205.762	Aloin	[M+H-H2O]+	0.926279739176458		C10305				45772.1	31580	28021.5	25821.3	15947.8	12850.4	19175	16719.6	23654.2	24658.4	24362.7	24041.6
M296T37	296.255	37.4915	alpha-Linolenic acid	(M+NH4)+	0.8063	HMDB0001388	C06427	Lipids and lipid-like molecules	Fatty Acyls	Lineolic acids and derivatives	139144	28036	41492.1	2.97215e+06	101270	98533.8	1.75812e+06	1.2479e+06	428619	2.21163e+06	729143	2.19659e+06
M609T403	609.163	402.829	Amarogentin	[M+Na]+	0.990154435395334		C09767	Benzenoids	Benzene and substituted derivatives	Biphenyls and derivatives	172810	138314	392809	9318.78	93586.6	160600	388608	321165	375233	254757	250050	250166
M568T245	568.277	244.822	Amikacin	[M+H-H2O]+	0.819576035222777	HMDB0014622	C06820	Organic oxygen compounds	Organooxygen compounds	Carbohydrates and carbohydrate conjugates	125202	70400.2	81003.7	40636.7	20400.8	14049.9	87868.9	20898.4	52800.5	39132.2	39395.1	39131.5
M479T206	479.168	205.794	Aminoalbendazole sulfone	[2M+H]+	0.873022883184631		C16627				741989	192900	89731.5	204284	39164.8	56995.6	336589	71214.5	38273.3	124876	115414	125010
M409T142	409.143	142.065	Amlodipine	[M+H]+	0.986056053238602	HMDB0005018	C06825	Organoheterocyclic compounds	Pyridines and derivatives	Hydropyridines	177380	61156.1	153922	75157.2	63497.1	46537.5	106399	100100	164814	74025.5	63398.8	63725.2
M506T212	506.221	212.208	Amprenavir	[M+H]+	0.780149849598626	HMDB0014839	C08086	Benzenoids	Benzene and substituted derivatives	Benzenesulfonamides	378107	243808	89707.4	65125.7	13586.2	9182.97	102201	16357.9	8167.38	40187.7	40623.6	45689.6
M394T215	394.13	214.79	Amsacrine	[M+H]+	0.957212243834442	HMDB0014421	C01553	Organoheterocyclic compounds	Quinolines and derivatives	Benzoquinolines	83557.6	57617.4	58706.8	56763.3	5915.09	17494.3	33646.8	15397.4	4221.73	32196.5	30891.4	32224.2
M480T394_1	480.147	393.736	Amygdalin	[M+Na]+	0.980486892952132	HMDB0035030	C08325	Organic oxygen compounds	Organooxygen compounds	Carbohydrates and carbohydrate conjugates	110090	120383	131719	45024.6	34393.5	35692.5	89169.2	80014.3	104343	81540.6	78675.5	81553.7
M837T90	837.442	89.517	Anabaenopeptin b	[M+H]+	0.864123224570982			Organic acids and derivatives	Carboxylic acids and derivatives	Amino acids, peptides, and analogues	139828	213058	298007	327707	426576	346629	312843	114982	162220	215542	209095	216049
M511T396_2	511.206	395.56	Androstan-3-ol-17-one 3-glucuronide	[M-H+2Na]+	0.793083012122743	HMDB0004484	C11136	Lipids and lipid-like molecules	Steroids and steroid derivatives	Steroidal glycosides	56874.1	7515.15	40322.4	37263.2	42188.4	30631.5	45233.3	42136.2	29570.9	33878.7	33824.9	37902.5
M932T158_1	931.525	157.529	Angiotensin iii	[M+H]+	0.916306054211384	HMDB0001036	C15848	Organic acids and derivatives	Carboxylic acids and derivatives	Amino acids, peptides, and analogues	1.7127e+06	904653	1.1514e+06	1.09032e+06	876697	1.03607e+06	1.02138e+06	833521	699538	811776	780112	811916
M257T181_1	257.019	180.987	Anhydrobrazilic acid	[M+Na]+	0.824638123862555			Organoheterocyclic compounds	Benzopyrans	1-benzopyrans	2110.59	67567.6	121985	74244.6	261204	154394	198535	603439	631106	308044	307929	319370
M94T281	94.0606	280.567	Aniline	[M+H]+	0.76574755891151	HMDB0003012	C00292	Benzenoids	Benzene and substituted derivatives	Aniline and substituted anilines	692640	764191	543856	493920	387514	420383	534550	392645	344627	486534	479606	479473
M587T377	587.325	376.582	Anthranoyllycoctonine	[M+H]+	0.921235023746363			Lipids and lipid-like molecules	Prenol lipids	Diterpenoids	68828.7	6850.14	10951.9	6494.27	6127.45	11521.8	11941.1	9063.03	44672.3	13856.6	13771.6	14727.3
M455T423_1	455.095	422.759	Apigenin 7-glucoside	[M+Na]+	0.809051351848983	HMDB0037340	C04608	Phenylpropanoids and polyketides	Flavonoids	Flavonoid glycosides	4.71575e+06	5.76901e+06	4.78114e+06	3.58812e+06	2.6389e+06	3.62237e+06	1.67613e+06	1.92613e+06	1.48456e+06	2.70255e+06	2.61267e+06	2.70272e+06
M565T184_1	565.164	184.404	Apiin	[M+H]+	0.987379959036163	HMDB0031342	C04858	Phenylpropanoids and polyketides	Flavonoids	Flavonoid glycosides	319742	1.26186e+06	1.61154e+06	413760	504496	454248	1.44512e+06	652609	474820	978098	950666	978107
M479T257_1	479.131	257.479	Apiosylskimmin	[M+Na]+	0.943368539743726			Phenylpropanoids and polyketides	Coumarins and derivatives	Coumarin glycosides	81126	18446	16382.5	15467.5	6083.16	9922.79	23833	8674.04	2924.58	6879.84	7125.67	7571.95
M535T203	535.171	203.1	Aprepitant	[M+H]+	0.897817955168929	HMDB0014811	C21555	Organoheterocyclic compounds	Oxazinanes	Morpholines	91870.5	153987	206869	64693.3	45650.5	43573.6	196612	58061.4	24973.2	99326.1	97931.3	98466.9
M305T55_2	305.251	54.991	Arachidonic Acid (peroxide free)	(M+H)+	0.7887	HMDB0001043/HMDB0060102	C00219	Lipids and lipid-like molecules	Fatty Acyls	Fatty acids and conjugates	175435	343953	44939.9	72941.7	32490.8	51559.6	44630.8	59274.3	4535.21	23964.5	52023	26541.8
M615T37	615.431	36.709	Arachidonic acid biotinamide	[M+H]+	0.846526362631942						1.09745e+06	1.01722e+06	2.0621e+06	1.89986e+06	1.1806e+06	1.399e+06	612186	1.69632e+06	1.44741e+06	877030	1.01638e+06	890465
M357T537	357.234	537.267	Arachidonyl trifluoromethyl ketone	[M+H]+	0.85870347778093		C01397	Organic oxygen compounds	Organooxygen compounds	Carbonyl compounds	2.58438e+06	1.05856e+06	1.19787e+06	1.23793e+06	947997	1.12227e+06	1.16647e+06	906210	1.02007e+06	889219	888967	909075
M356T59	356.348	59.435	Arachidoyl ethanolamide	[M+H]+	0.960731014005146			Organic nitrogen compounds	Organonitrogen compounds	Amines	1.20983e+06	1.52469e+06	994984	2.25594e+06	2.13871e+06	2.11904e+06	1.56631e+06	2.15761e+06	1.04595e+06	2.05522e+06	2.09964e+06	2.09999e+06
M373T179	373.166	178.89	Arctigenin	[M+H]+	0.972639311905352	HMDB0030087	C10545	Lignans, neolignans and related compounds	Furanoid lignans	Tetrahydrofuran lignans	126813	630672	235431	500913	327594	289719	793118	451373	555900	168521	298414	298652
M246T411	246.146	411.225	Arg-Ala	[M+H]+	0.977461166073479			Organic acids and derivatives	Carboxylic acids and derivatives	Amino acids, peptides, and analogues	3.76676e+06	1.85753e+06	1.39049e+06	1.11775e+06	1.25919e+06	2.28394e+06	1.29734e+06	1.00859e+06	2.80582e+06	2.22697e+06	2.22898e+06	2.00624e+06
M375T473	375.192	472.663	Arg-Arg	(M-H+2Na)+	0.8093						137802	84415.9	79123.9	74254.1	62967.2	69717.9	107378	67993.1	49721.5	74878.4	71379	57397.7
M290T446	290.133	445.928	Arg-asp	[M+H]+	0.983288293293735			Organic acids and derivatives	Carboxylic acids and derivatives	Amino acids, peptides, and analogues	93593.1	65448.6	47129.5	34763.3	56471.8	33597.6	88211.4	40338.7	70645.6	36425.4	35585	36446
M303T431	303.164	431.317	Arg-Gln	[M+H]+	0.910760880189901			Organic acids and derivatives	Carboxylic acids and derivatives	Amino acids, peptides, and analogues	2.24251e+06	759589	1.03582e+06	729478	766743	875480	1.22094e+06	1.01318e+06	931173	771320	674007	773040
M230T371	230.165	370.786	Arg-Gln-Arg	[M+2H]2+	0.848260003256021			Organic acids and derivatives	Carboxylic acids and derivatives	Amino acids, peptides, and analogues	58199.3	26720.6	19395.2	14935.9	20288.6	24464.3	23637	18843.9	19161.1	35065.5	33256.9	33283.8
M304T441	304.148	441.36	Arg-glu	[M+H]+	0.755337184705102			Organic acids and derivatives	Carboxylic acids and derivatives	Amino acids, peptides, and analogues	374189	428782	157531	244277	375643	234287	356482	193454	177339	178314	176263	190990
M288T350	288.191	349.859	Arg-Leu	[M+H]+	0.967673040401014			Organic acids and derivatives	Carboxylic acids and derivatives	Amino acids, peptides, and analogues	719832	799432	775605	1.47803e+06	1.31391e+06	1.05052e+06	657541	352642	1.96945e+06	1.31928e+06	1.43232e+06	1.43277e+06
M322T428	322.14	427.714	Arg-Met(o)	[M+H]+	0.91513257561612			Organic acids and derivatives	Carboxylic acids and derivatives	Amino acids, peptides, and analogues	679147	215627	249975	266544	326168	208686	249279	223046	207228	218929	220245	205639
M322T336	322.173	335.717	Arg-phe	[M+H]+	0.868970130913805			Organic acids and derivatives	Carboxylic acids and derivatives	Amino acids, peptides, and analogues	596008	257760	166420	320122	463631	356112	305416	141833	525431	364168	365925	364179
M428T219_2	428.282	218.672	Arg-Pro-Arg	[M+H]+	0.771727560418143			Organic acids and derivatives	Carboxylic acids and derivatives	Amino acids, peptides, and analogues	373409	269685	40674.4	56413.3	106923	63003	23418	30789.2	40040.6	77427.7	74742.7	77295.3
M284T226	284.132	226.357	Arg-Ser	(M+Na)+	0.7922						85584.5	23888.9	43242.2	29383.9	12450.5	21335.5	138195	105983	169696	61141.7	61138.2	63615.8
M276T398_2	276.163	398.043	Arg-Thr	[M+H]+	0.905589152209255			Organic acids and derivatives	Carboxylic acids and derivatives	Amino acids, peptides, and analogues	787678	304461	350564	324225	402522	325224	311170	291239	463518	317109	311217	317487
M494T471_3	494.299	471.238	Arg-Tyr-Arg	[M+H]+	0.825112278111248			Organic acids and derivatives	Carboxylic acids and derivatives	Amino acids, peptides, and analogues	77589.2	54410.8	38214.9	8376.47	17908	24883.8	80649.7	16394.8	45056.6	28925.2	28969.2	31679.8
M274T373	274.176	372.75	Arg-Val	[M+H]+	0.988367848161531			Organic acids and derivatives	Carboxylic acids and derivatives	Amino acids, peptides, and analogues	876179	498723	768405	408744	525428	532750	531366	485811	1.61803e+06	517769	511436	517874
M509T103	509.251	102.859	Argatroban	[M+H]+	0.828233622975822		C04931	Organic acids and derivatives	Carboxylic acids and derivatives	Amino acids, peptides, and analogues	534067	509040	496909	603812	284760	377015	484166	332076	291019	428573	439170	439295
M175T524	175.112	524.164	Arginine	[M+H]+	0.99968695842783	HMDB0000517	C00062	Organic acids and derivatives	Carboxylic acids and derivatives	Amino acids, peptides, and analogues	3.53659e+07	1.3694e+07	9.56256e+06	8.15153e+06	4.20467e+07	1.13242e+07	2.28589e+07	6.02766e+06	1.8386e+07	1.17369e+07	1.16872e+07	1.29072e+07
M531T42_1	531.378	42.035	Arginine conjugated chenodeoxycholic acid	[M-H2O+H]+	0.804545596337796			Lipids and lipid-like molecules	Steroids and steroid derivatives	Bile acids, alcohols and derivatives	100986	121685	132195	248811	168480	116204	447760	543849	405022	286903	301555	285493
M291T395_2	291.127	394.54	Argininosuccinic acid	[M+H]+	0.798184603177742	HMDB0000052	C03406	Organic acids and derivatives	Carboxylic acids and derivatives	Amino acids, peptides, and analogues	261252	132144	261392	361945	356103	109761	213365	153255	266786	1.27864e+06	426106	1.2798e+06
M448T380	448.174	379.541	Aripiprazole	[M+H]+	0.855941757402174	HMDB0005042	C12564	Organoheterocyclic compounds	Diazinanes	Piperazines	9.38305e+06	5.28672e+06	5.28262e+06	3.6165e+06	3.37407e+06	3.49785e+06	5.43687e+06	3.86023e+06	5.34769e+06	3.88631e+06	3.85106e+06	3.88664e+06
M154T66	154.044	66.392	Asarylaldehyde	[M+H-C2H3O]+	0.771674717389717	HMDB0029648		Benzenoids	Benzene and substituted derivatives	Benzoyl derivatives	16614.2	41739.2	99806.6	77287.9	55986	93862.8	38754.4	161764	546522	176276	170742	170697
M814T154	814.484	153.601	Ascomycin	[M+Na]+	0.851463862470531		C12102				4073.61	7142.83	5504.35	7861.83	8686.75	7111.69	8109.84	20836.2	25777.3	5400.99	5978.6	5955.91
M960T140	959.524	140.017	Asiaticoside	[M+H]+	0.836880897995497	HMDB0036656	C15428	Lipids and lipid-like molecules	Prenol lipids	Terpene glycosides	1.28467e+07	51448.3	100015	217940	199960	229879	38299.4	117999	165562	53422.2	76693.9	77043.3
M403T406	403.212	405.87	Asn-Asn-Arg	[M+H]+	0.842220161975738			Organic acids and derivatives	Carboxylic acids and derivatives	Amino acids, peptides, and analogues	1.44997e+06	331010	299804	534628	890854	669738	387681	184851	217701	270826	248071	270665
M375T412	375.218	412.132	Asn-Asn-Lys	[M+H]+	0.763466564302535			Organic acids and derivatives	Carboxylic acids and derivatives	Amino acids, peptides, and analogues	463849	486193	257596	243194	237557	216704	320496	208743	230162	221951	214100	221757
M404T437	404.207	436.713	Asn-Asp-Arg	[M+H]+	0.864372927382172			Organic acids and derivatives	Carboxylic acids and derivatives	Amino acids, peptides, and analogues	478786	102575	120261	114311	312809	144492	375600	146394	120385	154137	143609	154558
M417T395	417.227	395.464	Asn-Gln-Arg	[M+H]+	0.83686271864162			Organic acids and derivatives	Carboxylic acids and derivatives	Amino acids, peptides, and analogues	1.92719e+06	897744	1.00364e+06	596618	756521	654141	1.00258e+06	744380	796744	715205	698520	698998
M318T442	318.188	441.887	Asn-Gly-Lys	[M+H]+	0.960145740612518			Organic acids and derivatives	Carboxylic acids and derivatives	Amino acids, peptides, and analogues	63815.5	77021.9	29766.3	11360.4	9519.43	9453.67	10033.2	9871.71	10426	16638.9	16568	17923.3
M402T387_2	402.24	387.479	Asn-Ile-Arg	[M+H]+	0.866493676714681			Organic acids and derivatives	Carboxylic acids and derivatives	Amino acids, peptides, and analogues	2.2971e+06	1.36821e+06	1.45299e+06	1.10005e+06	1.20206e+06	1.04715e+06	1.48181e+06	812661	1.08325e+06	1.0957e+06	1.07403e+06	1.07471e+06
M417T396	417.239	396.438	Asn-Lys-Arg	[M+H]+	0.838540489496812			Organic acids and derivatives	Carboxylic acids and derivatives	Amino acids, peptides, and analogues	2.16584e+06	937298	724008	602452	786114	683858	707708	523588	824564	710666	695236	707753
M212T132	212.095	131.94	Asn-Pro	[M+H-H2O]+	0.989090489046177			Organic acids and derivatives	Carboxylic acids and derivatives	Amino acids, peptides, and analogues	17783.2	32812.2	52257.1	32931.7	21981.4	31431.1	63925.3	77540.2	86079.2	53755.5	53743.7	55236.3
M362T452	362.188	452.098	Asn-Thr-Lys	[M+H]+	0.898142341001388			Organic acids and derivatives	Carboxylic acids and derivatives	Amino acids, peptides, and analogues	241807	161017	145057	66564.1	79780.3	120279	172769	58006.1	91097.9	74898.1	71352.4	74977.9
M475T201	475.232	200.543	Asn-Trp-Arg	[M+H]+	0.951901044790947			Organic acids and derivatives	Carboxylic acids and derivatives	Amino acids, peptides, and analogues	26787.7	29492.8	17776.4	10383	7214.68	6945.28	20629.1	15292.4	16747.9	15807.2	15328.5	15363
M360T399_1	360.208	399.026	Asn-Val-Lys	[M+H]+	0.950540953338747			Organic acids and derivatives	Carboxylic acids and derivatives	Amino acids, peptides, and analogues	648903	371822	324620	245074	268981	224113	307652	182074	241626	222821	219272	222866
M248T393	248.103	392.68	Asp-Asn	[M+H]+	0.738265704270414			Organic acids and derivatives	Carboxylic acids and derivatives	Amino acids, peptides, and analogues	131173	49952.2	70390.4	56779.1	40025.8	37130.3	78798	43429.2	54082.6	43402.4	42507	43355.6
M189T340	189.068	340.19	Asp-Asp-Lys	[M+2H]2+	0.967414928865733			Organic acids and derivatives	Carboxylic acids and derivatives	Amino acids, peptides, and analogues	72769.4	144011	103479	90890.5	62417.7	65415.1	153657	82584.6	142718	109004	106834	109398
M319T411	319.185	411.061	Asp-Gly-Lys	[M+H]+	0.92425698517052			Organic acids and derivatives	Carboxylic acids and derivatives	Amino acids, peptides, and analogues	273260	194862	174445	194107	253123	168947	173135	160230	200759	172653	161865	172663
M403T88_1	403.237	87.937	Asp-Ile-Arg	[M+H]+	0.790481891316664			Organic acids and derivatives	Carboxylic acids and derivatives	Amino acids, peptides, and analogues	197271	324188	188853	243429	303194	210418	101216	212153	227795	193017	211362	211630
M418T413	418.247	413.349	Asp-Lys-Arg	[M+H]+	0.719873201195414			Organic acids and derivatives	Carboxylic acids and derivatives	Amino acids, peptides, and analogues	856316	288876	250221	238420	144356	184405	207434	250558	423585	251422	247883	251449
M476T466	476.227	465.713	Asp-Trp-Arg	[M+H]+	0.779895857343875			Organic acids and derivatives	Carboxylic acids and derivatives	Amino acids, peptides, and analogues	174182	143728	67338.9	19382.2	31420.5	21696.4	88031.7	19968.8	36785.9	26226.7	26262.9	27617.9
M361T412	361.194	412.311	Asp-Val-Lys	[M+H]+	0.716058303620901			Organic acids and derivatives	Carboxylic acids and derivatives	Amino acids, peptides, and analogues	149076	100782	80941.5	80105.4	66513.6	67407.8	113311	53610.1	98764.7	58058.3	58327.4	43677.5
M295T336	295.116	335.68	Aspartame	[M+H]+	0.944106230411921		C11045	Organic acids and derivatives	Carboxylic acids and derivatives	"Amino acids, peptides, and analogues"	151594	36252.3	77265.3	58465.4	88176.8	57853.9	62062.4	37354.5	61359.4	56546	56541.2	56866
M546T423	546.297	423.336	Aspartate conjugated cholic acid	[M+Na]+	0.882295590109536			Lipids and lipid-like molecules	Steroids and steroid derivatives	Bile acids, alcohols and derivatives	203556	36730.3	56596.9	38588.7	17172	33406.5	44033.6	59504.1	93277.9	58966.7	59016.5	55911.9
M415T139	415.12	138.772	Asperuloside	[M+H]+	0.789988150501255		C09769	Organic oxygen compounds	Organooxygen compounds	Carbohydrates and carbohydrate conjugates	59025.4	69480.4	72312.6	78547.2	42003.1	120312	156514	34869	35190.5	73576.8	73644.2	76070
M459T402_1	459.272	401.576	Astemizole	[M+H]+	0.727528114398044	HMDB0014775	C06832				374804	175963	176005	157153	100458	124004	139293	92473.3	146652	137853	125378	125500
M471T392_1	471.091	391.666	Astragalin	[M+Na]+	0.737623180076295	HMDB0037429	C12249	Phenylpropanoids and polyketides	Flavonoids	Flavonoid glycosides	547804	651035	277407	455978	315056	387054	38286.4	176041	101382	294810	286731	294837
M407T77	407.115	77.247	Astringin	[M+H]+	0.817214591166303		C10245	Phenylpropanoids and polyketides	Stilbenes	Stilbene glycosides	170829	181785	249447	136757	55922.5	108395	177940	75281.6	76918.7	212448	216984	216935
M440T144	440.228	143.839	Atorvastatin	[M+H-C7H5NO]+	0.818047033683892	HMDB0005006	C06834	Organoheterocyclic compounds	Pyrroles	Substituted pyrroles	144098	270242	133770	75889.2	67829.5	66231.4	98549.1	88113.6	130326	115362	122089	122029
M367T399_1	367.104	398.846	Atovaquone	[M+H]+	0.998147425061668	HMDB0015249	C06835	Benzenoids	Naphthalenes	Naphthoquinones	1.87619e+06	1.71801e+06	1.6176e+06	1.04019e+06	962723	1.02544e+06	1.6549e+06	1.44784e+06	2.18728e+06	1.5642e+06	1.54089e+06	1.56475e+06
M369T108	369.137	107.531	Aucubin	[M+Na]+	0.969126502826183		C09771	Lipids and lipid-like molecules	Prenol lipids	Terpene glycosides	53786.3	51258.9	149172	79807.8	140893	111280	76082.5	116994	139457	81056	85778.7	85613.2
M559T423_2	559.082	422.701	Auranofin	[M+H-C4H8O4]+	0.94311723666563	HMDB0015130	C06836	Organic acids and derivatives	Carboxylic acids and derivatives	Tetracarboxylic acids and derivatives	192146	188231	190378	173430	129651	143289	82296.9	93817.3	74199.6	122492	121863	126723
M555T216	555.203	215.68	Austalide D	[M+Na]+	0.90279811773958	HMDB0031140		Organoheterocyclic compounds	Benzopyrans	1-benzopyrans	21431	83784.8	55626.3	51695.4	30833.5	36242.7	49522	20112.6	13621.2	39255.7	37663.6	39154.9
M753T259	753.439	258.802	Axinastatin 1	[M+H]+	0.712000718312955			Organic acids and derivatives	Carboxylic acids and derivatives	Amino acids, peptides, and analogues	3820.63	3087.31	2943.58	11746.6	638.575	4923.2	6206.67	3992.99	5092.87	3929.31	4118.64	4115.96
M773T382	773.224	381.507	Axitinib	[2M+H]+	0.870052269865324			Organosulfur compounds	Thioethers	Aryl thioethers	264667	523449	626098	273819	419104	395547	546132	296273	347748	411369	411769	421694
M302T352	302.035	352.125	Azaconazole	[M+H+2i]+	0.927298138509037		C18701	Benzenoids	Benzene and substituted derivatives	Halobenzenes	564156	406253	435933	392343	283144	300843	480655	263103	133943	348924	342411	349019
M743T305	743.266	304.722	Azadirachtin a	[M+Na]+	0.972666965507727		C08748	Lipids and lipid-like molecules	Prenol lipids	Triterpenoids	35940.8	6227.33	3126.42	3400.35	8899.56	1080.35	33583.4	3685.19	1292.82	2195.62	2152.11	2538.52
M685T27	685.244	27.042	Azadirachtin b	[M+Na]+	0.805928604686078			Lipids and lipid-like molecules	Prenol lipids	Triterpenoids	924733	319850	342236	271089	305267	284622	285172	225646	81252.9	70317	118084	53736.1
M462T283	462.119	283.174	Azlocillin	[M+H]+	0.907245520679741		C06839	Organic acids and derivatives	Carboxylic acids and derivatives	Amino acids, peptides, and analogues	47547	48272.1	48008.4	36653.2	80599.5	11745.9	68625.9	65821.6	73821	37110.2	37180.3	33311.5
M404T341_1	404.135	341.434	Azoxystrobin	[M+H]+	0.969571059747699		C18558	Benzenoids	Benzene and substituted derivatives	Phenyl-beta-methoxyacrylates	19468.3	40575.8	48616.4	37562.7	12602.8	28373.9	38233.1	64733.8	116027	42994.2	41649.6	43600.7
M609T119_2	609.206	118.629	Baccatin iii	[M+Na]+	0.829730202233081		C11900	Lipids and lipid-like molecules	Prenol lipids	Diterpenoids	1.22531e+06	256283	175337	155047	230074	212985	55953.4	219534	172119	64077.4	72851.1	63338.3
M921T191	921.478	190.888	Bacopasaponin c	[M+Na]+	0.935325180957687			Lipids and lipid-like molecules	Prenol lipids	Triterpenoids	195946	31534.8	31047.7	10106.7	5996.92	4061.98	164271	14860.1	13828.2	14818.9	14840.5	13223.8
M767T62	767.449	61.905	Bacoside a	[M+H]+	0.877474750431252						134020	236065	30409.8	18500.9	116650	69664.9	24073.8	42468.7	25835.3	43783.8	47152.3	42832.7
M881T180_2	881.472	179.68	Bacoside x	[M+H-H2O]+	0.852533056116576			Lipids and lipid-like molecules	Prenol lipids	Triterpenoids	103237	41476.8	93393.2	121479	26575.2	71771.1	261773	102154	18824.3	101049	88687.2	101138
M569T43	569.407	42.709	Bafilomycin a1	[M+H-3H2O]+	0.739125171070468						604723	1.2463e+06	460832	534038	510641	488142	641339	289943	451728	819847	715168	701023
M537T614	537.467	613.565	Bata-carotene	[M+H]+	0.717953017318946	HMDB0000561	C02094	Lipids and lipid-like molecules	Prenol lipids	Tetraterpenoids	4419.69	4648.94	6753.55	3470.62	6002.95	3538.2	4940.06	3556.12	4234.79	6130.54	6294.15	6054.27
M669T423	669.175	423.336	Becatecarin	[M+H]+	0.969694656661941			Organoheterocyclic compounds	Indoles and derivatives	Carbazoles	438422	282423	189955	505657	337947	290665	596743	413442	268153	380345	367926	368394
M409T153	409.164	153.18	Beclomethasone	[M+H]+	0.992273349617457	HMDB0013609	C06842	Lipids and lipid-like molecules	Steroids and steroid derivatives	Hydroxysteroids	524264	1.00945e+06	1.19164e+06	929682	542360	619418	912625	726875	752959	841314	841383	846354
M309T157	309.228	156.821	Benoxinate	[M+H]+	0.866963866383309	HMDB0015029		Benzenoids	Benzene and substituted derivatives	Benzoic acids and derivatives	103102	551776	62704.9	42029	26185.6	21906.1	52230.8	42270.9	47648.4	91215.4	91235.8	93207.9
M304T131_1	304.287	130.58	Benzalkonium chloride (c12)	[M]+	0.770432236378916		C06523	Benzenoids	Benzene and substituted derivatives	Phenylmethylamines	54038.4	237723	122739	164604	299237	220778	248060	93422.6	363184	193571	193569	199319
M521T452	521.236	451.925	Benzamide, n-[2-[[(3r)-1-[trans-4-hydroxy-4-(6-methoxy-3-pyridinyl)cyclohexyl]-3-pyrrolidinyl]amino]-2-oxoethyl]-3-(trifluoromethyl)-	[M+H]+	0.854458716233828			Benzenoids	Benzene and substituted derivatives	Benzoic acids and derivatives	55298.3	20415	11281.5	4513.34	5641.26	7793.9	13739	7527.62	15893.3	8605.15	8608.13	7584.68
M446T374	446.266	373.714	Benzamide, n-[5-[2-(3,5-dimethoxyphenyl)ethyl]-1h-pyrazol-3-yl]-4-[(3r,5s)-3,5-dimethyl-1-piperazinyl]-, rel-	[M+H-H2O]+	0.913611291823094			Organoheterocyclic compounds	Diazinanes	Piperazines	1.38308e+06	292380	258008	345898	241169	373509	475380	637450	689115	456447	428869	456100
M121T173	121.059	173.446	Benzamidine	[M+H]+	0.844791266697		C01784				1.04242e+06	493600	687601	419930	36287.7	136405	186168	104532	137126	255683	233343	255704
M626T365	626.202	365.072	Benzeneacetamide, n-[[[4-(5,9-diethoxy-6,8-dihydro-6-oxo-7h-pyrrolo[3,4-g]quinolin-7-yl)-3-methylphenyl]methyl]sulfonyl]-2-methoxy-	[M+Na]+	0.751393959186015			Organoheterocyclic compounds	Quinolines and derivatives	Pyrroloquinolines	6832.49	29888.7	66238.1	38455.2	26168.1	23156.9	12684.9	19827.6	20009.8	32544.6	36754.6	32359.2
M582T189_1	582.191	189.346	Benzeneacetic acid, 3-[3-[[[2-chloro-3-(trifluoromethyl)phenyl]methyl](2,2-diphenylethyl)amino]propoxy]-	[M+H]+	0.962414200252293		C15631	Benzenoids	Benzene and substituted derivatives	Diphenylmethanes	19756.6	13335.4	43681.4	12031.3	6476.89	3941.67	28196.9	32157.2	49348.6	62086	53935.5	58673.4
M181T120_2	181.078	119.811	Benzeneethanamine, 4-chloro-2,5-dimethoxy-n-[(3,4,5-trimethoxyphenyl)methyl]-	[M+H-C10H14ClNO2]+	0.860367977668314			Benzenoids	Benzene and substituted derivatives	Methoxybenzenes	8.0393e+06	6.36426e+06	8.30935e+06	2.54842e+06	2.05909e+06	2.11115e+06	3.34926e+06	1.85422e+06	1.00367e+06	3.34025e+06	3.27397e+06	3.33965e+06
M466T478	466.256	477.501	Benzenemethanol, 5-[2-[(2r,6s)-2,6-dimethyl-4-morpholinyl]-4-(4-morpholinyl)pyrido[2,3-d]pyrimidin-7-yl]-2-methoxy-, rel-	[M+H]+	0.934655946461435			Organoheterocyclic compounds	Pyridines and derivatives	Phenylpyridines	119737	81051.7	51754.1	99056	35680	55604.5	121217	81573.4	94646.1	71378.4	71376.5	73204.8
M569T157_1	569.428	156.776	Benzenepropanoic acid, 3,5-bis(1,1-dimethylethyl)-4-hydroxy-, octadecyl ester	[M+K]+	0.736559058087697			Lipids and lipid-like molecules	Fatty Acyls	Fatty alcohol esters	74192.2	7240.6	11127.2	66755.3	14280.5	24604.5	17835.9	34328.9	27136.3	9234.3	9213.1	7434.26
M288T118	288.142	117.731	Benzenepropanoic acid, 4-[[(3-phenoxyphenyl)methyl]amino]-	[M+H-C2H4O2]+	0.737466053404905			Benzenoids	Benzene and substituted derivatives	Phenylmethylamines	16884	10129.7	22215.2	124348	39044.2	6501.83	56867	43132.5	19234	126170	113318	127518
M525T396_1	525.206	395.823	Benzenepropanoic acid, 5-(3-carboxybenzoyl)-2-[[(5e)-6-(4-methoxyphenyl)-5-hexen-1-yl]oxy]-	[M+Na]+	0.838230884746636			Benzenoids	Benzene and substituted derivatives	Benzophenones	29166.3	45714	22366.2	22360.6	15911.3	11379.3	30361.6	9860.86	10832.3	17710.4	17639.5	18757.2
M446T336	446.115	336.385	Benzenesulfonamide, n-[[(1,1-dimethylethyl)amino]carbonyl]-2-(3-methoxyphenoxy)-5-nitro-	[M+Na]+	0.767567849335113			Benzenoids	Benzene and substituted derivatives	Diphenylethers	88789.7	130249	119530	150415	101099	172643	120026	75537.2	113780	166115	166118	165124
M421T222	421.225	221.802	Benzoic acid, 4-(7,8,9,10-tetrahydro-5,7,7,10,10-pentamethyl-5h-benzo[e]naphtho[2,3-b][1,4]diazepin-13-yl)-	[M+H-H2O]+	0.700469700484659			Organoheterocyclic compounds	Benzodiazepines	Dibenzodiazepines	76440.3	14954.8	8428.7	6826.59	3240.73	1742.18	7470.63	8007.68	2105.52	10887	5264.59	5751.01
M436T266_1	436.215	266.081	Benzoic acid, 4-hydroxy-3-[[2-(4-tricyclo[3.3.1.1(3,7)]dec-1-ylphenoxy)acetyl]amino]-, methyl ester	[M+H]+	0.826418191878573			Benzenoids	Benzene and substituted derivatives	Benzoic acids and derivatives	236200	415144	729001	275777	384931	379448	332845	278876	576273	360969	360822	370318
M571T258	571.226	257.829	Benzoylstaurosporine	[M+H]+	0.850675136581661			Organoheterocyclic compounds	Indoles and derivatives	Carbazoles	97905.2	77327.7	45640	39137.9	6068.71	9779.85	41000.5	16845.7	9428.69	15267.4	15255.2	15501.1
M91T678	91.052	678.202	Benzyl alcohol	[M+H-H2O]+	0.992862061093819	HMDB0003119	C00556	Benzenoids	Benzene and substituted derivatives	Benzyl alcohols	14302.3	31852.4	6630.61	17600.4	4159.31	7366.25	24112.2	23907.3	6598.76	30710.4	29292.8	29942.6
M335T233	335.117	233.409	Benzyl butyl phthalate	[M+Na]+	0.995011874202015		C14211	Benzenoids	Benzene and substituted derivatives	Benzoic acids and derivatives	824455	246799	170845	215201	115174	125246	224216	101801	125278	177190	172086	173497
M118T264_1	118.081	264.185	Betaine	[M+H]+	0.981246070549901	HMDB0000043	C00719	Organic acids and derivatives	Carboxylic acids and derivatives	Amino acids, peptides, and analogues	2.88903e+08	2.47349e+08	2.63278e+08	2.21328e+08	2.12241e+08	1.94627e+08	2.6921e+08	2.19307e+08	2.21203e+08	2.26471e+08	2.19678e+08	2.19696e+08
M527T208	527.222	208.372	Betamethasone dipropionate	[M+Na]+	0.871359215975523			Lipids and lipid-like molecules	Steroids and steroid derivatives	Pregnane steroids	145465	100230	26435.9	46548.9	22185.5	24752.3	56368.2	50571.1	6778.37	35325.6	33887.4	33122.6
M585T215_1	585.263	215.345	Bilirubin	[M+H]+	0.977523858812062	HMDB0000054	C00486	Organoheterocyclic compounds	Tetrapyrroles and derivatives	Bilirubins	146593	68023.5	77662.6	53916.5	25179.2	25055.3	73133.7	53192.3	34313.5	39371.8	37752.6	37807.5
M583T149	583.247	148.719	Biliverdin	[M+H]+	0.983883292385077	HMDB0001008	C00500	Organoheterocyclic compounds	Tetrapyrroles and derivatives	Bilirubins	79182.2	119152	111453	98159.5	135142	68910.6	153079	122019	107179	130029	130415	128602
M373T178_1	373.178	178.367	Biocytin	[M+H]+	0.848029892591987	HMDB0003134	C05552	Organic acids and derivatives	Carboxylic acids and derivatives	"Amino acids, peptides, and analogues"	50173.4	151829	250695	144096	236673	173490	323344	412965	341048	284736	284752	279027
M683T321	683.223	320.535	Biotin n-hydroxysuccinimide ester	[2M+H]+	0.728582985456692						129340	73148.1	87874.1	25876.5	17725.1	8517.16	45864.2	6853.25	9874.82	24215.2	25531.8	25526.7
M909T183_1	909.44	182.72	Biphalin	[M+H]+	0.938001063680832			Organic acids and derivatives	Carboxylic acids and derivatives	Amino acids, peptides, and analogues	197579	64918.4	74577.1	62811.3	43152.5	44620.2	111602	55755.2	60636	55123.8	55130.3	55995.2
M391T32	391.267	31.884	Bis(2-ethylhexyl) phthalate	[M+H]+	0.986533817339999		C03690	Benzenoids	Benzene and substituted derivatives	Benzoic acids and derivatives	925167	262019	482640	1.29933e+06	451033	394608	499010	197620	397014	491566	468612	464879
M503T156_2	503.36	155.995	Bis(2,2,6,6-tetramethyl-4-piperidyl) sebacate	[M+Na]+	0.741565904572356			Lipids and lipid-like molecules	Fatty Acyls	Fatty acid esters	101029	10577.1	9490.89	97158.6	41229.1	47992.3	35658.1	73013.6	25885.6	41528.8	38425	39720.7
M221T135	221.181	134.85	Bisabolol oxide a	[M+H-H2O]+	0.903109754890453		C16773				446674	469011	316832	229080	273161	238438	295217	246497	200303	328170	328486	342556
M413T180_2	413.206	179.68	Bisindolylmaleimide i	[M+H]+	0.99595415978073		C11238	Organoheterocyclic compounds	Indoles and derivatives	N-alkylindoles	193072	883303	1.30239e+06	731146	641913	702951	2.1503e+06	1.13187e+06	899368	1.18128e+06	1.16291e+06	1.16298e+06
M376T165	376.214	164.706	Bisphenol a (2,3-dihydroxypropyl) glycidyl ether	[M+NH4]+	0.777539273920954			Benzenoids	Benzene and substituted derivatives	Diphenylmethanes	65846.6	137530	47494	26762.1	56812.5	58057.3	41446.4	17081.9	22055.7	53028.9	49966.2	50265.1
M453T253_1	453.117	253.152	Bispyribac	[M+Na]+	0.854250935906111		C10915	Organic oxygen compounds	Organooxygen compounds	Ethers	37252.8	14347.2	17377.7	27508.4	8356.17	8226.96	15969.7	24560.3	14449.3	18291.5	17245.9	18261.5
M512T249	512.19	249.368	Blood group h trisaccharide	[M+H-H2O]+	0.959361215291953			Organic oxygen compounds	Organooxygen compounds	Carbohydrates and carbohydrate conjugates	72562.1	51267.4	29878.3	30698.7	18261.6	15509.8	50192.5	34515.2	14242.5	24210.3	21974.1	24292.3
M403T386	403.178	386.067	Bopindolol	[M+Na]+	0.726027364485986	HMDB0015696		Benzenoids	Benzene and substituted derivatives	Benzoic acids and derivatives	42716.5	78119.4	75616.7	51082.9	53254	34655.8	49340.2	76119.7	59571.1	87311.2	73710.5	74693.4
M508T239_2	508.173	239.173	Bosentan	[M+H-C2H4O]+	0.877828076291727	HMDB0014699		Organoheterocyclic compounds	Diazines	Pyrimidines and pyrimidine derivatives	56936.1	112205	27184.8	24049.6	4317	3248.44	78402.9	23125.4	7718.09	27968.9	27386.2	27409.4
M263T111	263.153	110.704	Brefeldin a	[M+H-H2O]+	0.747019101438275						1.35352e+06	2.66944e+06	267429	223433	365967	268117	278232	163555	147354	670424	651297	670422
M654T140_2	654.207	140.33	Bromocriptine	[M+H]+	0.955228740706674		C06856	Alkaloids and derivatives	Ergoline and derivatives	Lysergic acids and derivatives	168404	844198	2.02597e+06	975071	888074	961601	1.53048e+06	1.4869e+06	2.11423e+06	1.53854e+06	1.46119e+06	1.5388e+06
M395T114_1	395.187	113.727	Brucine	[M+H]+	0.99566264558447	HMDB0060665	C09084				362256	436961	371890	362198	206631	288674	324098	204106	267369	306666	316992	306757
M387T293	387.255	293.235	Bufalin	[M+H]+	0.722734044729817		C16922	Lipids and lipid-like molecules	Steroids and steroid derivatives	Steroid lactones	1.21604e+06	616616	584940	430785	222343	281587	557476	99645.9	186034	306544	292874	306139
M474T440_1	474.271	440.239	Cabergoline	[M+Na]+	0.96561540926257	HMDB0014393	C08187	Alkaloids and derivatives	Ergoline and derivatives	Lysergic acids and derivatives	370854	85189.8	62139.2	21934.2	16858.9	36552.4	38043.6	13564.2	30117.4	36727.5	36535.4	36726.6
M541T454	541.164	454.229	Cadusafos	[2M+H]+	0.942419272767164		C18395				181217	106528	10131.9	81232.8	78636.9	118487	126682	93980.4	22353	108138	94874.8	104318
M488T406	488.259	406.027	Calcimycin	[M+H-2H2O]+	0.970024059955567		C11309				444118	84787.9	73998.6	27920.1	66028	99384.4	74734	71074.9	73515.7	106424	118554	92154.6
M153T115	153.121	115.062	Camphor	[M+H]+	0.760005835510266	HMDB0059838	C00808	Lipids and lipid-like molecules	Prenol lipids	Monoterpenoids	1.44085e+06	6.54466e+06	1.02034e+06	689642	583561	927742	525629	896133	996028	1.69021e+06	1.77151e+06	1.69119e+06
M349T297	349.095	297.03	Camptothecin	[M+H]+	0.995116771852774		C01897				1.36281e+06	1.08286e+06	804178	672244	308676	319427	642735	347390	524570	532226	515367	532967
M611T90	611.269	89.798	Candesartan cilexetil	[M+H]+	0.926466017131783		C07709	Benzenoids	Benzene and substituted derivatives	Biphenyls and derivatives	7.00462e+06	712932	507718	977408	353277	525515	815439	629203	296599	437851	312736	438201
M254T59	254.13	58.657	Carbamazepine	(M+NH4)+	0.6139						101732	45600.5	203244	60887.5	50231.4	69474	470197	145288	223421	95704.8	95351.6	100588
M765T107	765.406	107.339	Carbamic acid, n-[(1s)-1-[[(1-formyl-2-phenylethyl)amino]carbonyl]-2-methylpropyl]-, phenylmethyl ester	[2M+H]+	0.974911011496463			Organic acids and derivatives	Carboxylic acids and derivatives	Amino acids, peptides, and analogues	879841	550519	844367	586006	187372	249937	739343	223968	381521	480582	480988	493542
M288T112	288.131	112.422	Carbamic acid, n-[(1s)-3-chloro-2-oxo-1-(phenylmethyl)propyl]-, phenylmethyl ester	[M+H-CO2]+	0.923860300879711			Benzenoids	Benzene and substituted derivatives	Phenethylamines	405978	305367	99295.7	226860	72026.4	137496	157337	36977.3	64115.7	138605	138649	130832
M334T297	334.067	297.273	Carpropamid	[M+H]+	0.770030522043196		C10932	Benzenoids	Benzene and substituted derivatives	Halobenzenes	30037	20794	16853.2	8603.92	24295.6	20061.5	18969.9	25796.2	13602.7	28547.2	25550.2	25395.3
M429T144	429.159	143.822	Carvedilol	[M+Na]+	0.705084190369525	HMDB0015267	C06875	Organoheterocyclic compounds	Indoles and derivatives	Carbazoles	223239	154579	362925	281935	194109	149518	312458	194496	163666	117753	143430	145033
M303T184	303.093	184.017	Catalposide	[M+H-C6H12O6]+	0.727466627665335		C09775	Organic oxygen compounds	Organooxygen compounds	Carbohydrates and carbohydrate conjugates	161956	89218.2	150412	122364	53151.8	85863	173689	153314	153005	163948	160496	160458
M518T123	518.148	122.566	Catechin pentaacetate	[M+NH4]+	0.714561785990612			Phenylpropanoids and polyketides	Flavonoids	Flavans	32321.1	43194.9	24205.3	61276.5	17333.7	49280.1	41491	42231.1	65379.3	41606.2	42885.3	42858.8
M649T355_1	649.238	354.974	Caylin-2	[M+H]+	0.975399897406159						7941.6	4160.19	14794.8	22866.5	7427.2	13031.7	6851.93	16405.5	21276.1	2733.73	4915.39	3564.25
M121T114	121.095	113.835	Cedrol	[M+H-C6H14O]+	0.812314815712404		C09631	Lipids and lipid-like molecules	Prenol lipids	Sesquiterpenoids	237312	1.59031e+06	258799	167744	133469	285764	164587	108922	177657	403559	401266	436469
M735T380	735.093	380.231	Cefaclor	[2M+H]+	0.828900809801237	HMDB0014971	C06877	Organoheterocyclic compounds	Lactams	Beta lactams	13887.9	2142.46	3168.5	643.796	6058.73	2877.72	12221.2	8512.89	12133.9	2825.29	2849.97	3583.18
M364T184	364.087	184.2	Cefadroxil	[M+H]+	0.792015744065969		C06878	Organoheterocyclic compounds	Lactams	Beta lactams	9056.76	25007.7	126187	19905.7	18430.7	21688.1	40898.8	21761.7	70175.2	29762.5	29717.3	31177.9
M643T458_1	643.119	458.009	Cefditoren pivoxil	[M+Na]+	0.921656630913032			Organoheterocyclic compounds	Lactams	Beta lactams	263856	240262	226434	103841	60010.4	40606.9	236832	70536.1	87314.2	82748.8	82621.8	80569.4
M607T34_1	607.266	33.784	Cepharanthine	[M+H]+	0.713453595988172		C09391				2.16476e+08	8.62418e+07	1.50804e+08	2.21767e+08	2.08322e+08	1.92747e+08	1.46881e+08	2.02714e+08	1.85184e+08	8.2627e+07	8.05331e+07	8.25923e+07
M592T236	592.334	236.315	Cevadine	[M+H]+	0.878360761042543			Lipids and lipid-like molecules	Steroids and steroid derivatives	Steroidal alkaloids	3968.96	3895.45	2823.62	4887.33	718.851	944.672	14162	1083.76	574.513	2177.35	1965.52	1971.04
M543T237_2	543.228	237.028	Chloramphenicol palmitate	[M+H-H2O]+	0.838250612855633		C11726	Benzenoids	Benzene and substituted derivatives	Nitrobenzenes	247750	115728	17133.6	22518.7	5868.93	3800.75	51532.8	29247.4	7882.92	19971.3	19341.2	19944
M505T213	505.203	212.945	Chlorhexidine	[M+H]+	0.990732903714843	HMDB0015016	C06902	Benzenoids	Benzene and substituted derivatives	Halobenzenes	1.04871e+06	534911	179594	101202	58267.6	26714.5	508918	80519.7	26468.5	129981	128345	128375
M427T178	427.172	177.524	Chlormadinone acetate	[M+Na]+	0.941134498957647		C12729	Lipids and lipid-like molecules	Steroids and steroid derivatives	Pregnane steroids	442341	858761	737724	981478	467861	443918	1.0941e+06	738490	680662	1.16632e+06	931266	1.34693e+06
M519T307_2	519.174	307.272	Chrysomycin b	[M+Na]+	0.890831653125371			Organic oxygen compounds	Organooxygen compounds	Carbohydrates and carbohydrate conjugates	192578	241287	107450	158036	100937	76157.1	228823	55619.8	47640.4	106136	103848	106121
M608T198	608.304	198.337	Chymostatin	[M+H]+	0.819858346220302		C11308	Organic acids and derivatives	Carboxylic acids and derivatives	Amino acids, peptides, and analogues	26661.2	51524.1	13634.5	13556.4	33186.5	10839.1	2020.87	21079.1	12113	15128.9	15138.3	14805.2
M685T590	685.409	589.682	Cilostamide	[2M+H]+	0.72598669458685			Organoheterocyclic compounds	Quinolines and derivatives	Quinolones and derivatives	1553.39	811.452	365.254	474.342	915.174	904.649	1186.09	712.656	452.996	839.16	813.634	1259.64
M219T225	219.14	224.76	Cinnamoyl putrescin	[M+H]+	0.737209076051372			Phenylpropanoids and polyketides	Cinnamic acids and derivatives	Cinnamic acid amides	950429	1.12852e+06	1.42376e+06	1.25849e+06	1.09522e+06	1.02937e+06	1.73265e+06	1.48969e+06	1.57747e+06	1.23354e+06	1.22079e+06	1.2336e+06
M436T25_1	436.087	25.025	Cinosulfuron	[M+Na]+	0.84953507656471		C18818	Benzenoids	Benzene and substituted derivatives	Benzenesulfonamides	12287.9	4106.43	7665.76	5728.04	5982.16	3653.53	6562.77	10128	6194.35	67170.7	63820.7	67161.9
M263T342_2	263.063	342.124	Cinoxacin	[M+H]+	0.995966649985721	HMDB0014965	C08052	Organoheterocyclic compounds	Diazanaphthalenes	Benzodiazines	3.41589e+06	2.51629e+06	2.94369e+06	1.48656e+06	1.24551e+06	1.26142e+06	2.84889e+06	1.66296e+06	2.39916e+06	1.86956e+06	1.84446e+06	1.84455e+06
M332T214	332.121	214.152	Ciprofloxacin	[M+H]+	0.804867272552492	HMDB0014677	C05349	Organoheterocyclic compounds	Quinolines and derivatives	Quinoline carboxylic acids	29221.2	17233.4	12060.3	8283.85	7575.07	7091.34	13491.7	10017.5	13157.4	11320.2	11324.7	10046.4
M303T68_2	303.305	68.21	Cis-13-docosenoic acid	[M+H-2H2O]+	0.922473684855083	HMDB0002068	C08316	Lipids and lipid-like molecules	Fatty Acyls	Fatty acids and conjugates	695942	1.62821e+06	503678	2.02044e+06	2.06094e+06	2.02498e+06	1.68233e+06	1.88971e+06	517061	2.31895e+06	2.26245e+06	2.31881e+06
M293T35	293.272	35.3225	Cis-13-eicosenoic acid	[M+H-H2O]+	0.937253823051031	HMDB0035159		Lipids and lipid-like molecules	Fatty Acyls	Fatty acids and conjugates	501566	210438	276843	444472	347961	669267	325323	400180	550429	274337	275702	227302
M147T135	147.11	135.017	Cis-jasmone	[M+H-H2O]+	0.851494904546921	HMDB0035601	C08490	Organic oxygen compounds	Organooxygen compounds	Carbonyl compounds	469970	450271	360512	255438	140558	205311	423818	226757	391662	390081	412461	411906
M473T301_1	473.141	300.629	Clofazimine	[M+H]+	0.976340115998341		C06915	Organoheterocyclic compounds	Diazanaphthalenes	Benzodiazines	51831.5	27311	22813.3	3531.99	6751.1	8862.28	11935.8	10113.9	5239.73	5199.51	6790.46	5162.91
M315T60	315.18	60.108	Clomipramine	[M+H]+	0.806059804792784	HMDB0015372	C06918	Organoheterocyclic compounds	Benzazepines	Dibenzazepines	84404.8	864704	43148.1	134311	160300	178896	63596	71340.5	46580.9	342981	340475	315240
M401T135_2	401.156	135.157	Cnicin	[M+Na]+	0.815549450386023		C09362	Lipids and lipid-like molecules	Prenol lipids	Terpene lactones	226384	199805	22232.9	165171	61234.6	92190.4	203268	125789	153660	149279	146710	149258
M343T164	343.282	164.271	Cocamidoprpylbetaine	[M+H]+	0.988798680928142			Organic acids and derivatives	Carboxylic acids and derivatives	Amino acids, peptides, and analogues	273413	96348.1	86751.9	147477	95454.1	125011	77054.1	84638.7	98090.3	96671.3	93893	96715.1
M498T144_2	498.154	144.387	Codeine-6-.beta.-d-glucuronide	[M+Na]+	0.855244357112572	HMDB0060464	C16577				36536	58238.3	49479.4	41595.1	16660.9	33121.7	39229.1	82716.3	127089	60769	60776.1	59106.2
M472T395_2	472.267	394.991	Condelphine	[M+Na]+	0.823711526246083		C08671	Lipids and lipid-like molecules	Prenol lipids	Diterpenoids	404724	119768	110392	76536.3	42102.3	58768.2	75719.3	58189.9	77465.9	79304.8	79314.3	77624.4
M163T56	163.069	56.396	Coniferyl alcohol	[M+H-H2O]+	0.992732274502497	HMDB0012915	C00590	Benzenoids	Phenols	Methoxyphenols	187785	150379	675781	50238.7	219912	33363.1	442347	89709.5	192413	125141	116357	125364
M179T166	179.063	166.218	Coniferyl aldehyde	[M+H]+	0.957975471442276	HMDB0141782	C02666	Benzenoids	Phenols	Methoxyphenols	226414	389385	517364	354862	209831	207464	422001	187278	216966	324891	324902	332033
M655T37	655.265	36.709	Coproporphyrin iii	[M+H]+	0.793642068719617	HMDB0000570	C05770	Organoheterocyclic compounds	Tetrapyrroles and derivatives	Porphyrins	4.06546e+06	1.50417e+06	935887	1.21373e+06	950463	935238	2.11847e+06	1.8828e+06	440407	1.38765e+06	1.3855e+06	1.49734e+06
M427T193	427.19	193.319	Cortisol 21-acetate	[M+Na]+	0.952433091564468		C02821	Lipids and lipid-like molecules	Steroids and steroid derivatives	Pregnane steroids	231056	301603	338312	258742	140465	147049	335247	231846	276101	241199	240532	253503
M443T184_2	443.162	184.164	Cortisol 21-sulfate	[M+H]+	0.779748036189487	HMDB0062779	C02822	Lipids and lipid-like molecules	Steroids and steroid derivatives	Sulfated steroids	82998.2	84105.3	55508.3	248922	70881.6	148994	434511	198608	118015	168155	153587	172593
M383T203	383.186	203.436	Cortisone	[M+Na]+	0.825503282674971	HMDB0002802	C00762	Lipids and lipid-like molecules	Steroids and steroid derivatives	Hydroxysteroids	463282	611206	25446.6	60405.7	99575.8	46939.7	29233.8	17049.4	26157.6	67796.4	61728.4	67804.8
M177T278	177.079	277.884	Cotinine n-.beta.-d-glucuronide	[M+H-C6H8O6]+	0.704800503674862			Organic oxygen compounds	Organooxygen compounds	Carbohydrates and carbohydrate conjugates	12866.2	7163.72	14827.5	5100.55	6034.08	2521.65	16957.2	11297.2	12036.4	8367.45	6356.72	7042.62
M363T357	363.018	356.881	Coumaphos	[M+H]+	0.994710387822587		C11025				1.57083e+06	2.31507e+06	1.74546e+06	736186	1.31573e+06	887306	1.50125e+06	1.44135e+06	1.77939e+06	1.34079e+06	1.30735e+06	1.34057e+06
M347T209	347.153	208.553	Coumarin-suberoylanilide hydroxamic acid	[M+H]+	0.954553007718634						213819	78694.8	88798.5	136721	35872.5	42355.7	90423.5	59482.4	60539.9	108383	86981.4	88980.4
M235T252	235.134	251.97	Coumaroyl putrescin	[M+H]+	0.735874932198843	HMDB0139874	C18326	Phenylpropanoids and polyketides	Cinnamic acids and derivatives	Hydroxycinnamic acids and derivatives	261083	201438	623074	193882	221501	192202	752860	245973	262115	254974	252351	254992
M503T437_2	503.276	436.675	Crustecdysone	[M+Na]+	0.821511621937349	HMDB0030180	C02633	Lipids and lipid-like molecules	Steroids and steroid derivatives	Bile acids, alcohols and derivatives	198610	171223	78341.2	62098.6	65137.5	44535.8	106610	48988.7	49354.4	56143	52919.6	51517.4
M499T109	499.321	109.479	Cucurbitacin d	[M+H-H2O]+	0.768179044092507		C08796	Lipids and lipid-like molecules	Steroids and steroid derivatives	Cucurbitacins	332682	205621	364262	206006	37509.5	41345.4	421667	41203.2	72952.6	149171	143813	149189
M537T98	537.28	98.236	Cucurbitacin i	[M+Na]+	0.983953489782547		C08800	Lipids and lipid-like molecules	Steroids and steroid derivatives	Cucurbitacins	678955	999108	871747	727551	696972	600714	733406	724673	1.01067e+06	782047	791001	782240
M605T38_2	605.231	37.8615	Cumyluron	[2M+H]+	0.768646911235205		C18425	Benzenoids	Benzene and substituted derivatives	Phenylpropanes	3.44821e+06	2.67328e+06	2.23381e+06	1.85429e+06	1.70603e+06	1.77658e+06	1.63978e+06	2.22519e+06	2.46485e+06	1.90608e+06	2.07422e+06	1.9036e+06
M419T371	419.118	371.361	Cyanidin-3-o-alpha-arabinoside	[M]+	0.893293886830231			Phenylpropanoids and polyketides	Flavonoids	Flavonoid glycosides	31350.5	15455.2	23287.2	13615.5	62516.7	49138	33849.6	11468.6	177632	31682.5	29578.1	29585.4
M503T243_2	503.281	243.438	Cyasterone	[M+H-H2O]+	0.877855136293269		C08816	Lipids and lipid-like molecules	Prenol lipids	Triterpenoids	71748.2	154748	131152	115766	72767.3	40048.5	83919.1	89836.8	133859	96142.9	89375.9	96385.8
M564T381_2	564.055	380.764	Cyclic adenosine diphosphate ribose	[M+Na]+	0.831490323213664		C13050	Organic oxygen compounds	Organooxygen compounds	Carbohydrates and carbohydrate conjugates	5918.87	2672.61	3158.35	14685.7	57521.4	45806	5964.9	43497.8	40379.1	43314.5	40260.9	43339.2
M100T172	100.107	171.874	Cyclohexylamine	[M+H]+	0.993433992239428	HMDB0031404	C00571	Organic nitrogen compounds	Organonitrogen compounds	Cyclohexylamines	58888.9	106312	104186	133275	178022	180017	121066	146430	154261	168438	175906	176090
M263T383	263.05	383.115	Cyclophosphamide	[M+H+2i]+	0.718383559457831	HMDB0014672	C07888	Organic nitrogen compounds	Organonitrogen compounds	Nitrogen mustard compounds	30743.2	30083.2	68612.5	20477.5	13830.3	13421.9	62677	39316.6	59188.4	23757	23761.7	24320.3
M422T182_2	422.137	181.597	Cyclosulfamuron	[M+H]+	0.824292680444242		C18439	Organic oxygen compounds	Organooxygen compounds	Carbonyl compounds	378165	525135	428743	772468	508685	636309	567349	467938	432053	516375	525398	516637
M467T410_1	467.154	409.808	Cyhalothrin	[M+NH4]+	0.886234774972825		C10983	Lipids and lipid-like molecules	Fatty Acyls	Fatty acid esters	112017	270416	126087	105983	86839.6	87700.7	170397	95603	184589	155282	143168	155209
M376T333	376.194	332.97	Cyphenothrin	[M+H]+	0.717570502056919		C12962	Lipids and lipid-like molecules	Fatty Acyls	Fatty acid esters	14848.5	360730	12867.2	4551.33	6142.64	5172.37	8490.16	6441.21	15357.6	44300.4	43957.6	43963.3
M321T449	321.162	449.121	Cys-Ala-Lys	[M+H]+	0.846180300483958			Organic acids and derivatives	Carboxylic acids and derivatives	Amino acids, peptides, and analogues	65891.9	33578.1	32427	16040.6	17368	16904.7	38638.8	20561.2	19790.4	17686.3	16649.2	17657.3
M379T237	379.182	236.607	Cys-Glu-Lys	[M+H]+	0.983972021008714			Organic acids and derivatives	Carboxylic acids and derivatives	Amino acids, peptides, and analogues	71582.2	39286.8	49723.3	50991.5	46933.7	30091.7	46303.7	51296.3	46578.7	58929.3	41485.2	57440.7
M406T443_1	406.212	443.488	Cys-Lys-Arg	[M+H]+	0.721115766147038			Organic acids and derivatives	Carboxylic acids and derivatives	Amino acids, peptides, and analogues	296748	97992.1	95530.3	72113.9	53372.5	35938.1	105587	46578.3	155863	67411	64479.1	67533.7
M174T371	174.069	371.435	Cys-Pro-Lys	[M+2H]2+	0.777825774702577			Organic acids and derivatives	Carboxylic acids and derivatives	Amino acids, peptides, and analogues	63048.1	58624.8	40114.4	28024.9	90723.7	51700.2	112958	184366	262997	99616.7	95931.4	99691.7
M464T439	464.221	438.707	Cys-Trp-Arg	[M+H]+	0.869193704076303			Organic acids and derivatives	Carboxylic acids and derivatives	Amino acids, peptides, and analogues	74646.8	42189.7	19079.5	39077.3	26016	23933.8	25300.2	6485.32	32199	18340	19501.2	19506.9
M518T403	518.271	403.459	Cysteine conjugated chenodeoxycholic acid	[M+Na]+	0.889347996540187			Lipids and lipid-like molecules	Steroids and steroid derivatives	Bile acids, alcohols and derivatives	107606	44139.8	59046.6	28766.3	58408.5	46297.4	63612.2	31730.6	27698.2	39363.8	33848.9	39450.4
M487T235_2	487.171	234.698	Cytarabine	[2M+H]+	0.993072633579533	HMDB0015122	C02961				4.6877e+06	2.54081e+06	184728	162611	95559.3	71236.8	314403	114430	75301.5	252190	243662	244438
M244T251	244.069	250.815	Cytidine	[M+H]+	0.998905707167952	HMDB0000089	C00475	Nucleosides, nucleotides, and analogues	Pyrimidine nucleosides		6.97836e+06	1.90112e+06	2.42044e+06	2.48998e+06	2.6406e+06	2.14075e+06	3.0445e+06	2.25978e+06	2.98374e+06	2.30999e+06	2.28822e+06	2.2971e+06
M511T333_1	511.12	332.675	Cytidine 5'-diphosphocholine	[M+Na]+	0.893172376518	HMDB0001413	C00307	Nucleosides, nucleotides, and analogues	Pyrimidine nucleotides	Pyrimidine ribonucleotides	157865	77942.9	65954.2	36126.1	20376.1	23264.7	31649.7	15040.8	18994	34847.1	33708.1	34911.5
M615T465	615.147	464.701	Cytidine monophosphate n-acetylneuraminic acid	[M+H]+	0.88434690596764	HMDB0001176	C00128	Nucleosides, nucleotides, and analogues	Pyrimidine nucleotides	Pyrimidine nucleotide sugars	152313	140291	103078	55834.3	49658.3	37900.2	99490.7	71199.7	67623.9	57134.8	56385.8	56451.6
M460T228	460.27	228.239	Cytochalasin a	[M+H-H2O]+	0.985143924181354		C19953	Alkaloids and derivatives	Cytochalasans	Cytochalasins	10361.6	35295	98012.7	69929	47060.1	46046.5	123469	221226	200082	96957.8	96944.1	98702.7
M502T223	502.269	223.117	Cytochalasin b	[M+Na]+	0.91432506612648		C19954	Alkaloids and derivatives	Cytochalasans	Cytochalasins	187683	206577	480017	182127	68901.9	107232	432884	295179	443380	192961	187945	192926
M434T222	434.257	221.867	Cytochalasin j	[M+H-H2O]+	0.814286814892286			Organoheterocyclic compounds	Isoindoles and derivatives	Isoindoles	1195.68	3329.31	1105.74	1073.05	398.937	802.87	2417.35	11480.8	12888.3	2385.7	2666.68	2387.37
M112T196	112.045	196.295	Cytosine	[M+H]+	0.959548310413239	HMDB0000630	C00380	Organoheterocyclic compounds	Diazines	Pyrimidines and pyrimidine derivatives	663025	547778	141607	140504	139689	306567	125401	168112	466845	477048	464314	464368
M671T213_2	671.315	212.848	Cytotrienin a	[M+Na]+	0.961134543303602						288900	118535	84756.2	89314.1	33720.9	35201.9	87265.7	32228.3	13463.3	38118.1	36774.3	38172.6
M111T79	111.05	78.511	D-erythro-imidazolylglycerol phosphate	[M+H-CH5O5P]+	0.992334822808425		C04666	Organic acids and derivatives	Organic phosphoric acids and derivatives	Phosphate esters	1.00286e+06	353061	3.35353e+06	2.25441e+06	1.16574e+06	2.27456e+06	2.38082e+06	575279	6.46114e+06	3.4332e+06	3.26109e+06	3.26288e+06
M130T371	130.044	370.84	D-glutamine	[M+H-NH3]+	0.987926258326359	HMDB0003423	C00064	Organic acids and derivatives	Carboxylic acids and derivatives	Amino acids, peptides, and analogues	4.70523e+06	3.74795e+06	4.48106e+06	3.12004e+06	1.19805e+07	6.57562e+06	6.36802e+06	1.04376e+07	1.98134e+07	8.27549e+06	8.26865e+06	8.15528e+06
M458T245_1	458.284	244.606	D-leucinamide, n-[(phenylmethoxy)carbonyl]-l-leucyl-n-[(1s)-1-formyl-3-methylbutyl]-	[M+H-H2O]+	0.706046996602985			Organic acids and derivatives	Carboxylic acids and derivatives	Amino acids, peptides, and analogues	124411	40078.8	22154	19867.7	9382.12	11020.7	18296.3	9582	8803.44	16467.5	13864.5	16526.6
M116T303_2	116.066	302.629	D-ornithine	[M+H-NH3]+	0.997871068780476	HMDB0003374	C00515	Organic acids and derivatives	Carboxylic acids and derivatives	Amino acids, peptides, and analogues	3.92933e+07	3.9217e+07	6.91494e+07	5.34583e+07	3.98445e+07	4.23986e+07	6.17747e+07	7.24289e+07	7.20435e+07	5.28527e+07	5.10498e+07	5.11194e+07
M259T384	259.082	383.94	D-pyroglutamic acid	[2M+H]+	0.852850115687962		C02237	Organic acids and derivatives	Carboxylic acids and derivatives	Amino acids, peptides, and analogues	66021.3	45982.5	54086.6	30786.6	10003.6	19899.5	29778	17657.2	19775.3	23788	25523	24339.8
M360T357	360.135	356.873	D-turanose	[M+NH4]+	0.894446746313114	HMDB0011740	C19636	Lipids and lipid-like molecules	Fatty Acyls	Fatty acyl glycosides	4.03334e+06	1.91131e+06	5.87762e+06	3.23676e+06	1.77833e+06	2.62885e+06	4.19296e+06	3.86813e+06	5.2484e+06	3.21488e+06	3.20445e+06	3.20453e+06
M497T450	497.125	450.038	Dapsone	[2M+H]+	0.946598396996031	HMDB0014395	C07666	Benzenoids	Benzene and substituted derivatives	Benzenesulfonyl compounds	5.65324e+06	2.80433e+06	2.64977e+06	4.05531e+06	1.86627e+06	1.94153e+06	2.17708e+06	1.41916e+06	3.78458e+06	2.48242e+06	2.25867e+06	2.2611e+06
M504T132_1	504.16	131.831	Dasatinib n-oxide	[M+H]+	0.980176622857002			Benzenoids	Benzene and substituted derivatives	Anilides	24285	94174.3	331075	82037.1	71662.8	79098.5	316216	290618	436925	195544	201292	195535
M363T298	363.075	298.062	Daunorubicin	[M+H-C6H15O4N]+	0.821032335835472	HMDB0014832	C01907				1.8024e+06	1.47697e+06	2.36276e+06	2.88338e+06	1.95325e+06	2.30683e+06	1.39202e+06	2.54799e+06	1.28524e+06	3.09968e+06	2.99395e+06	2.99345e+06
M461T244	461.177	244.19	Deacetoxy-7-oxogedunin	[M+Na]+	0.793242311854111						190271	21689.7	17362.1	8147.71	3885.17	4360.06	14854.5	29328.4	26390.6	19754.5	18388.7	18286.2
M371T33	371.085	33.152	Decamethylcyclopentasiloxane	[M+H]+	0.797529752056075			Organometallic compounds	Organometalloid compounds	Organosilicon compounds	2.35822e+06	445102	684102	1.60535e+06	3.1951e+06	5.67032e+06	7.42225e+06	9.06788e+06	1.29997e+06	951813	950580	1.00044e+06
M329T96_1	329.144	95.8095	Decursin	[M+H]+	0.801883230094029		C09258	Phenylpropanoids and polyketides	Coumarins and derivatives	Pyranocoumarins	162313	139244	123333	169820	86849.2	152714	56480.7	40007	37267.1	115341	114056	114033
M523T142	523.264	141.703	Defluoroatorvastatin	[M+H-H2O]+	0.922521158882608			Organoheterocyclic compounds	Pyrroles	Substituted pyrroles	16912.9	526523	29083.8	81725.3	13271.1	40987	21749.7	17460	20179.2	76669.2	83229.6	76226.4
M446T334	446.129	333.812	Dehydroaripiprazole	[M+H]+	0.799934476277855			Organoheterocyclic compounds	Diazinanes	Piperazines	94196.1	144255	123503	156342	195736	181943	127002	164122	130862	174321	174282	174321
M604T430_2	604.304	429.784	Deltarasin	[M+H]+	0.90797198223645			Organoheterocyclic compounds	Benzimidazoles	Phenylbenzimidazoles	90588.2	31690.6	25257.7	14472.3	11246.2	20201.8	33813.4	13903.4	16006	12952.6	13807.5	13831.2
M400T61	400.374	61.345	Demissidine	[M+H]+	0.895534547773188			Lipids and lipid-like molecules	Steroids and steroid derivatives	Steroidal alkaloids	9474.7	40378	10514.3	81458.6	93513.8	85718.7	67349.7	70708.2	8675.61	97202.4	103089	97140.7
M511T333_2	511.136	333.172	Dendroamide a	[M+Na]+	0.746992039613374						151207	78082.7	65261.7	37638.9	25538.2	26084.2	35179.7	18936.2	21160.2	33386.7	32701.3	32697
M543T423	543.092	422.71	Dendroamide b	[M+Na]+	0.938273205689897						571096	932476	827882	781014	738765	869634	365194	505645	344917	708787	700732	722850
M252T144	252.099	143.977	Deoxyadenosine	[M+H]+	0.996584559321844	HMDB0000101	C00559	Nucleosides, nucleotides, and analogues	Purine nucleosides	Purine 2'-deoxyribonucleosides	224970	51561.6	62461	38016.1	44969.3	35696.5	87131.3	113291	113929	81126.6	85528.6	81183.3
M152T257	152.05	257.388	Deoxyguanosine	[M+H-C5H8O3]+	0.972706254585901	HMDB0000085	C00330	Nucleosides, nucleotides, and analogues	Purine nucleosides	Purine 2'-deoxyribonucleosides	2.72539e+06	2.40302e+06	549515	357776	414884	328807	559817	292144	474769	551934	551647	569466
M583T185	583.325	185.498	Desferrioxamine	[M+Na]+	0.878939018589651	HMDB0014884	C06940	Organic acids and derivatives	Carboxylic acids and derivatives	Carboxylic acid derivatives	25906	35220.2	28968.7	39957	56851.3	62363.5	11833.2	44603.7	72706.5	34808.6	33382.8	33440.4
M729T48_1	729.389	48.062	Desglucoruscin	[M+Na]+	0.860576820684215			Lipids and lipid-like molecules	Steroids and steroid derivatives	Steroidal glycosides	74344.8	40108.9	37876.6	32462.5	27790.3	13090.6	98622.2	25701.2	53003.6	36416.4	34348.4	34314.5
M305T225	305.148	224.934	Desipramine	(M+K)+	0.7009	HMDB0015282	C06943	Organoheterocyclic compounds	Benzazepines	Dibenzazepines	197932	172345	167520	135333	51812.4	77852.3	85709.2	156063	170281	158987	150346	150306
M538T385_1	538.185	384.918	Desmethylbosentan	[M+H]+	0.943915608608964			Organoheterocyclic compounds	Diazines	Pyrimidines and pyrimidine derivatives	72817.5	89561.4	40072.9	19104.4	21937.7	11694.9	39877.3	24925.6	21979.1	21330.6	19440	21340.6
M468T141	468.235	141.477	Desmethylcerivastatin	[M+Na]+	0.891056622688212			Organoheterocyclic compounds	Pyridines and derivatives	Phenylpyridines	42030.3	106482	90448.8	30657.6	105932	72445	41102.4	47560.6	83750.3	65360.9	65381.6	67288
M179T113	179.135	112.885	Dethiobiotin	[M+H-2H2O]+	0.704556192323355	HMDB0003581	C01909	Lipids and lipid-like molecules	Fatty Acyls	Fatty acids and conjugates	131130	577135	139367	106011	88492.9	98091.3	67991.9	109476	75750.7	160519	178025	177968
M206T83	206.13	82.967	Dexpanthenol	[M+H]+	0.901706182246456	HMDB0004231	C05944	Lipids and lipid-like molecules	Fatty Acyls	Fatty amides	297602	237688	209371	290346	277984	302862	153624	152894	233691	250735	246997	247047
M495T120	495.162	119.676	Dfplnnh	[M+Na]+	0.985612419281834			Lipids and lipid-like molecules	Steroids and steroid derivatives	Pregnane steroids	736315	212940	462399	1.10027e+06	35449.2	247863	859279	46341.8	14119.9	714848	559420	714580
M613T48_3	613.475	48.1295	Di-.gamma.-linolenin (6c,9c,12c)	[M+H]+	0.890218410156695			Lipids and lipid-like molecules	Fatty Acyls	Lineolic acids and derivatives	3.90415e+07	1.31955e+07	2.48863e+07	7.20189e+07	4.72928e+07	5.88234e+07	1.41544e+07	1.11885e+08	6.49534e+07	1.93802e+07	2.79273e+07	2.79743e+07
M307T67	307.179	67.278	Diacetoxyscirpenol	[M+H-C2H4O2]+	0.713749035978904		C09662	Lipids and lipid-like molecules	Prenol lipids	Sesquiterpenoids	4.39879e+06	4.61488e+06	839553	558547	731894	518752	855336	385483	563564	1.33482e+06	1.36267e+06	1.33375e+06
M583T54	583.408	53.5335	Diacetylpyxinol	[M+Na]+	0.781703292831791			Lipids and lipid-like molecules	Prenol lipids	Terpene glycosides	3.423e+06	1.51511e+06	1.50111e+06	1.42827e+06	778761	846613	3.70364e+06	993150	863345	2.02071e+06	2.00516e+06	2.00511e+06
M305T230	305.109	229.547	Diazinon	[M+H]+	0.927874909574971	HMDB0032943	C14324	Organic acids and derivatives	Organic thiophosphoric acids and derivatives	Thiophosphoric acid esters	242863	204418	285420	98424.6	36071.4	51990.9	253931	184187	147087	155280	149134	149113
M279T35	279.183	34.73	Dibutyl phthalate	[M+H]+	0.851984176588913	HMDB0033244	C14214	Benzenoids	Benzene and substituted derivatives	Benzoic acids and derivatives	232829	1.58656e+06	142663	807316	568393	43377.2	87843.9	151720	128997	829935	610587	828231
M486T405_1	486.159	404.948	Dibutyryl-cgmp	[M+H]+	0.820199697595783			Nucleosides, nucleotides, and analogues	Purine nucleotides	Cyclic purine nucleotides	35760.6	45631.1	22835.1	23289.4	29010.5	20810	32622.6	22269.5	31315.1	34211.6	32442.4	32501.6
M330T395	330.101	395.079	Diclobutrazol	[M+H+2i]+	0.733309578951282		C11235	Benzenoids	Benzene and substituted derivatives	Phenethylamines	46387.5	63616.8	30264.8	27494.5	18310	18810.2	43682.2	44596.8	59185.8	58684.1	56082.4	58701.1
M223T173	223.088	172.639	Diethyl phthalate	[M+H]+	0.996277238461545	HMDB0094660	C14175	Benzenoids	Benzene and substituted derivatives	Benzoic acids and derivatives	1.28094e+06	351573	264100	172238	35982.1	78944.2	225443	111053	138578	168515	166148	168510
M559T391	559.295	391.483	Dihydrocelastryl diacetate	[M+Na]+	0.937303274696396						53024.7	16946.6	11090.3	10960.4	25881.3	13526.6	8506.28	14232.4	25511.3	14183.6	14187.2	15158.7
M584T217	584.269	217.463	Dihydroergotamine	[M+H]+	0.760172960191617	HMDB0014465	C07798				17692.8	30895.6	116633	12861	23724.3	9154.8	81879.8	58929.3	36112.8	39738.8	37480.3	39739.8
M360T428	360.135	427.828	Dihydrohaloperidol	[M+H-H2O]+	0.769831778644555	HMDB0060903		Organoheterocyclic compounds	Piperidines	Phenylpiperidines	475079	389534	289871	276061	401861	323174	309494	229072	219286	230519	230323	245453
M161T154	161.053	153.819	Dihydromethysticin	[M+H-C5H8O3]+	0.756315484452912	HMDB0030791	C09926				60538.5	162088	213088	70339.1	87089	72705.5	141093	85487.6	115134	124987	118543	118778
M613T156_3	613.473	155.726	Dilinolenin (9c,12c,15c)	[M+H]+	0.99424988937587			Lipids and lipid-like molecules	Fatty Acyls	Lineolic acids and derivatives	2.25488e+07	5.76958e+06	1.06583e+07	2.03008e+07	1.41591e+07	1.57086e+07	8.86215e+06	2.33779e+07	1.73386e+07	7.844e+06	7.84291e+06	7.98602e+06
M415T297	415.173	296.789	Diltiazem	[M+H]+	0.733146591448307	HMDB0014487	C06958	Organoheterocyclic compounds	Benzothiazepines		62143	45460.1	23619.6	25049.3	11479.5	9463.72	36109.6	5803.91	3867.41	9717.05	9389.76	9725.38
M419T162_1	419.169	162.423	Dimethoxycurcumin	[M+Na]+	0.945933471968151			Phenylpropanoids and polyketides	Diarylheptanoids	Linear diarylheptanoids	78327.1	50336.4	25219.6	45230.2	19524.4	34846.1	19776.7	16217.1	26693.9	28770	28644.9	33674.7
M195T132	195.068	132.147	Dimethyl phthalate	[M+H]+	0.725281724045022		C11233	Benzenoids	Benzene and substituted derivatives	Benzoic acids and derivatives	91711.2	98447.2	181071	72376.2	89929.6	75968.6	185624	162971	217729	138542	136087	138547
M142T380	142.044	379.934	Dimetridazole	[M+H]+	0.85630244037385			Organoheterocyclic compounds	Azoles	Imidazoles	791737	300760	119497	177230	63964.8	122734	77720.2	85007.3	117299	136175	136194	138716
M429T190	429.23	189.583	Dioctyl phthalate	[M+K]+	0.901025202804659		C14227	Benzenoids	Benzene and substituted derivatives	Benzoic acids and derivatives	62283.1	173845	49450.8	23752	60189.2	41576.5	99774.9	62605.3	157459	79614.5	76045.9	80006.9
M453T213_1	453.25	212.541	Diphenoxylate	[M+H]+	0.904861622856139	HMDB0015213	C07872	Benzenoids	Benzene and substituted derivatives	Diphenylacetonitriles	147190	48454.7	24815.6	28207.1	10692.8	6585.86	50788.7	14890.9	12567.6	21220.2	18969.8	21199.2
M334T237	334.224	237.468	Dipivefrine	[M+H-H2O]+	0.825420844060661	HMDB0014592	C06963				11931.6	13668.3	15367.8	6705	9769.38	2954.91	12933.5	2251.23	1584.94	6032.87	5618.07	6026.17
M485T249	485.144	249.016	Disialyllactose	[M+2Na]2+	0.945269051427487			Organic oxygen compounds	Organooxygen compounds	Carbohydrates and carbohydrate conjugates	145952	57079.5	18142.3	28373.6	3661.68	4975.88	7921.79	5292.86	4053.41	3385.97	4391.47	3921.58
M144T250	144.059	250.16	Dl-2-methylglutamic acid	[M+H-H2O]+	0.750220009932463			Organic acids and derivatives	Carboxylic acids and derivatives	Amino acids, peptides, and analogues	224899	108322	151399	87474	79237.9	80256.8	135916	97838.3	138391	97508.2	95866.3	95907.7
M130T79	130.081	79.317	DL-arginine	[M+H-CH3ON]+	0.97157553848996	HMDB0000517/HMDB0003416	C00792	Organic acids and derivatives	Carboxylic acids and derivatives	Amino acids, peptides, and analogues	1.93998e+06	2.609e+06	3.56621e+06	2.41908e+06	1.88591e+06	1.99138e+06	3.2088e+06	2.66901e+06	2.7481e+06	2.2574e+06	2.20541e+06	2.25819e+06
M133T373	133.055	373.464	DL-asparagine	[M+H]+	0.993223914968156	HMDB0000168	C00152	Organic acids and derivatives	Carboxylic acids and derivatives	Amino acids, peptides, and analogues	3.85079e+06	2.31747e+06	1.73093e+06	5.26727e+06	9.9874e+06	8.53847e+06	4.68625e+06	8.12934e+06	1.58986e+07	6.65513e+06	6.65428e+06	6.70811e+06
M132T292	132.096	292.14	DL-isoleucine	[M+H]+	0.796639953528816	HMDB0033923	C00407	Organic acids and derivatives	Carboxylic acids and derivatives	Amino acids, peptides, and analogues	182414	92320.7	156081	95167.7	204494	51154.2	310518	61438.7	73859.5	92292.5	86295	92457.2
M136T233	136.07	232.744	Dl-octopamine	[M+H-H2O]+	0.9803560106183		C04227	Benzenoids	Phenols	1-hydroxy-2-unsubstituted benzenoids	254672	156271	157351	181573	19120.9	65466.6	32967	49292.1	149886	81009.1	86027.5	86018.3
M166T257	166.079	256.615	DL-phenylalanine	[M+H]+	0.994897990121215		C02057	Organic acids and derivatives	Carboxylic acids and derivatives	Amino acids, peptides, and analogues	3.08933e+06	951963	1.03509e+06	770168	526400	573797	911846	473241	907827	626540	614666	626416
M231T302	231.124	302.166	DL-proline	[2M+H]+	0.999084656036991	HMDB0000162	C00148	Organic acids and derivatives	Carboxylic acids and derivatives	Amino acids, peptides, and analogues	52222.5	42340.7	158355	67753.4	37714.3	78897.8	110716	156597	143576	75666.2	73696.3	73888.3
M182T297	182.072	296.909	DL-tyrosine	[M+H]+	0.970714428677081	HMDB0000158	C00082	Organic acids and derivatives	Carboxylic acids and derivatives	Amino acids, peptides, and analogues	122288	81077.7	101374	53735.5	45316.6	33022.1	132752	33054	97067.2	45066.7	43639.4	43821.6
M195T151	195.13	150.882	Dodecanedioic acid	[M+H-2H2O]+	0.873471729423176	HMDB0000623	C02678	Lipids and lipid-like molecules	Fatty Acyls	Fatty acids and conjugates	1.13861e+06	1.29619e+06	1.33178e+06	593279	688236	671942	718609	594202	563554	681010	680621	749320
M442T419	442.152	418.839	Dofetilide	[M+H]+	0.917947138792809	HMDB0014349	C07751	Benzenoids	Benzene and substituted derivatives	Sulfanilides	30329.1	48285.7	41778.5	29917.8	31099.3	69652.5	43131.6	54027.4	9175.79	76775.7	68881.7	69275.8
M393T181_3	393.174	180.76	Dovitinib	[M+H]+	0.758410379559748			Organoheterocyclic compounds	Diazinanes	Piperazines	34757.1	40676.3	36381.7	31443.3	28624.8	46711.6	188770	138242	67817.2	61825.7	58677.7	61883.9
M379T451	379.078	451.009	Doxorubicin	[M+H-C6H15NO4]+	0.93067012715273	HMDB0015132	C01661				77987.6	36592.3	16305.4	12269.3	27373.9	19241.4	18167.4	15179.6	18457.2	18785.8	17820.9	18104.2
M378T120_2	378.171	120.291	Duartin, dimethyl ether	[M+NH4]+	0.718511525231044			Phenylpropanoids and polyketides	Isoflavonoids	O-methylated isoflavonoids	1.6262e+06	1.99779e+06	2.32221e+06	772078	629484	643853	956985	579046	257682	1.12428e+06	1.09802e+06	1.12453e+06
M255T317	255.096	317.111	Dyphylline	[M+H]+	0.948714424670301	HMDB0014789	C07819	Organoheterocyclic compounds	Imidazopyrimidines	Purines and purine derivatives	35255.8	525762	100524	101596	212593	133967	16194.7	62303.6	71665.7	139567	140816	139550
M414T253	414.195	253.138	Echimidine n-oxide	[M+H]+	0.847361972437132						8897.36	10379.9	11638.4	38714.5	5566.98	26160	31321.6	31283.9	38223.9	19378.2	19440	18702.8
M143T327_2	143.075	327.124	Ectoine	[M+H]+	0.919786274129504		C06231	Organic acids and derivatives	Carboxylic acids and derivatives	Amino acids, peptides, and analogues	549717	423383	267878	832995	846520	786355	268132	347430	507714	435323	431403	435274
M330T71	330.251	71.418	Eicosapentaenoic Acid ethyl ester	M+	0.667						268348	1.45941e+06	325428	130444	562628	276731	212459	167927	192411	1.19e+06	610326	618037
M395T154	395.114	153.839	Eleutheroside b	[M+Na]+	0.974572909387188		C01533	Organic oxygen compounds	Organooxygen compounds	Carbohydrates and carbohydrate conjugates	192692	719023	1.03011e+06	327614	381159	377959	930984	559572	636558	723751	723780	734825
M765T254_2	765.247	254.312	Eleutheroside e	[M+Na]+	0.987106923354156		C20786				2.97777e+06	942263	955645	455408	147694	174478	634875	318563	191609	402569	389622	403037
M275T35	275.189	35.0245	Empenthrin	[M+H]+	0.772872458131581		C18524	Lipids and lipid-like molecules	Prenol lipids	Monoterpenoids	2.14028e+06	2.31438e+07	2.44463e+06	677372	985089	1.83918e+06	1.92844e+06	1.23233e+06	3.0118e+06	5.63603e+06	5.50521e+06	5.63563e+06
M371T186	371.152	186.297	Enalaprilat	[M+Na]+	0.936101844195499	HMDB0041886	C11720	Organic acids and derivatives	Carboxylic acids and derivatives	Amino acids, peptides, and analogues	51173.7	38533.6	62596.7	42484.3	50785.4	72975	58422.8	77543.6	64849.5	64186.4	76294.7	63492.5
M678T207_2	678.368	207.01	Enniatin b	[M+K]+	0.799656998259947		C15740	Organic acids and derivatives	Peptidomimetics	Depsipeptides	106304	31091.8	26471.2	80270.7	23424.2	3181.23	167829	38065.1	4466.81	32072.3	28136.7	30332.9
M299T202	299.132	201.502	Enterolactone	[M+H]+	0.932553229048933	HMDB0006101	C18165	Lignans, neolignans and related compounds	Furanoid lignans	Tetrahydrofuran lignans	83682.7	26586	15280.5	12425.4	8621.69	7323.26	48961.4	13555.7	9137	10650.8	11631.1	15090.4
M459T303_1	459.091	303.187	Epigallocatechin gallate	[M+H]+	0.711404008935279	HMDB0003153	C09731	Phenylpropanoids and polyketides	Flavonoids	Flavans	27913.7	86454.3	67822.6	44308.6	11192.1	28265.9	66626.3	52090.1	44398.8	60407.4	59497.6	60393
M530T427_2	530.278	427.339	Epothilone b	[M+Na]+	0.75022844956746		C12154	Phenylpropanoids and polyketides	Macrolides and analogues	Epothilones and analogues	94239.2	32433.6	6636.88	14815.6	9126.6	10464.8	23168.5	12255.3	14978.6	9850.53	9638.89	9848.33
M425T179	425.136	179.012	Eprosartan	[M+H]+	0.990440477409546	HMDB0015014	C07467	Benzenoids	Benzene and substituted derivatives	Benzoic acids and derivatives	818381	1.91425e+06	1.13482e+06	2.34226e+06	1.10582e+06	1.65705e+06	1.84682e+06	1.11025e+06	1.15872e+06	1.53961e+06	1.51984e+06	1.53996e+06
M610T195	610.308	195.256	Ergocristine	[M+H]+	0.917297886188306		C09164	Alkaloids and derivatives	Ergoline and derivatives	Lysergic acids and derivatives	36994.7	21633.4	22115	46175.9	18240.9	26243.8	23481.4	32791.4	26555.3	24320	22914	23147.3
M579T123	579.181	123.288	Eriocitrin	[M+H-H2O]+	0.959053871420459		C09732	Phenylpropanoids and polyketides	Flavonoids	Flavonoid glycosides	5.22452e+06	740695	688166	643847	433561	638882	252428	210593	338616	521946	510633	522201
M619T180_1	619.171	180.393	Eriodictyol 7-o-neohesperidoside	[M+Na]+	0.984413336557132		C09805	Phenylpropanoids and polyketides	Flavonoids	Flavonoid glycosides	35452.7	252399	285551	191056	238014	179352	352651	249323	262753	331427	317690	331250
M749T180_1	749.174	180.058	Erioglaucine	[M+H]+	0.939907602471003	HMDB0032280		Benzenoids	Benzene and substituted derivatives	Phenylmethylamines	14887	17740.5	54161.8	38268.9	40289.7	56200	55019.6	59047.5	79127.9	53967.9	53970.9	55584.5
M338T36	338.337	35.671	Erucamide	[M+H]+	0.975874376863535			Lipids and lipid-like molecules	Fatty Acyls	Fatty amides	9.45849e+06	2.38884e+06	2.57714e+06	4.43474e+06	5.11384e+06	6.65125e+06	5.15622e+06	5.5404e+06	5.55055e+06	4.10129e+06	4.15911e+06	4.10891e+06
M734T117	734.485	117.352	Erythromycin	[M+H]+	0.975879187079614	HMDB0014344	C01912	Organic oxygen compounds	Organooxygen compounds	Carbohydrates and carbohydrate conjugates	111730	117722	164609	259723	412701	406467	119956	405207	261653	143572	143580	139902
M420T198	420.144	198.391	Esfenvalerate	[M+H]+	0.776990555250477	HMDB0031791	C10988	Lipids and lipid-like molecules	Fatty Acyls	Fatty acid esters	10631.3	6149.62	10325	7709.12	8751.27	4240.63	12104.7	12381.7	8727.72	6513.84	6566.31	6435.96
M487T218_2	487.209	217.695	Estriol 16alpha-(beta-d-glucuronide)	[M+Na]+	0.979385244367033	HMDB0006766	C05504	Lipids and lipid-like molecules	Steroids and steroid derivatives	Steroidal glycosides	59678	51984.5	40271	27455.8	10052.2	9314.07	43679.9	48592.6	32396.1	31924.1	31942.2	32887.1
M469T179	469.161	179.012	Estrone glucuronide	[M+Na]+	0.969082182894594	HMDB0004483	C11133	Lipids and lipid-like molecules	Steroids and steroid derivatives	Steroidal glycosides	320841	298707	90468	346346	73624.9	308080	791918	455036	111679	408555	228199	407086
M301T453_1	301.173	452.578	Ethanone, 1-[1-(4-fluorophenyl)-2,5-dimethyl-1h-pyrrol-3-yl]-2-(1-pyrrolidinyl)-	[M+H]+	0.730031655984149			Organoheterocyclic compounds	Pyrroles	Substituted pyrroles	196685	79030.8	55242.1	32529.2	20570.2	36369.8	96515.6	58666.5	130418	43332.4	42375	43321.6
M293T418	293.087	417.558	Ethylenediaminetetraacetic acid	[M+H]+	0.997046413941584	HMDB0015109	C00284	Organic acids and derivatives	Carboxylic acids and derivatives	Tetracarboxylic acids and derivatives	131750	90985.7	148334	195812	1.12858e+06	81336.3	95938.7	200350	575363	202867	202790	206366
M685T424_2	685.15	423.651	Etizolam	[2M+H]+	0.887597549443695	HMDB0041890					152625	70765	104386	106264	61140	57548.2	161678	91958.5	117758	78822	78671.9	81222.7
M394T247	394.226	246.542	Etofenprox	[M+NH4]+	0.925091644564023		C18410	Benzenoids	Benzene and substituted derivatives	Diphenylethers	6830.13	12305.8	27209.2	15090.7	23741.3	26433	15644.4	58259.6	121820	28834.2	28812.5	29558.5
M611T31_2	611.179	30.782	Etoposide	[M+Na]+	0.735563383757193	HMDB0014911	C01576	Lignans, neolignans and related compounds	Lignan lactones	Podophyllotoxins	410308	217645	301130	329224	301197	365606	291968	389879	319892	183290	212445	185318
M382T185	382.18	184.677	Etoxazole	[M+Na]+	0.800350607000587		C18495	Benzenoids	Benzene and substituted derivatives	Phenylpropanes	19430.8	100066	24437.9	48789.6	84835.5	33908.1	43223.7	33244.7	22184.9	47614.4	47606.5	51639.9
M723T392	723.3	391.968	Euphodendroidin a	[M+Na]+	0.77375347449045			Lipids and lipid-like molecules	Prenol lipids	Diterpenoids	10374.8	14182.6	7964.83	3841.03	2692.97	2949.62	8284.32	5096.82	6097.44	3429.27	3652.84	3430.1
M981T96	980.584	96.02	Everolimus (rad001)	[M+Na]+	0.953386610942107						26630.1	8939.24	54333.2	144174	180618	138721	20048.6	220213	189787	53274.1	56459.6	55180.3
M471T150_1	471.198	150.048	Evodin	[M+H]+	0.956131229776793		C03514	Lipids and lipid-like molecules	Prenol lipids	Triterpenoids	36477.6	49857.2	53802.9	44906.6	42313	35577.8	43093.7	52352.1	60380.1	41731.7	41369.1	41366.5
M370T460	370.118	459.899	Evoxine	[M+Na]+	0.944642659832437		C10670	Organoheterocyclic compounds	Quinolines and derivatives	Furanoquinolines	445720	181927	439557	99105.5	625860	26075.3	276065	544279	670448	313042	299645	313331
M639T125	639.217	124.99	Fenamifos sulfoxide	[2M+H]+	0.838598195519936			Benzenoids	Benzene and substituted derivatives	Phenyl sulfoxides	646084	95039.3	133649	56824.1	126157	135048	131155	101665	137699	99614.4	103534	99557.3
M300T217	300.093	216.737	Fenbendazole	[M+H]+	0.901144191777296	HMDB0029745	C21876	Organoheterocyclic compounds	Benzimidazoles	2-benzimidazolylcarbamic acid esters	244896	141543	86405.5	53568.3	19975.7	34849.1	115869	29806.6	33110.1	75413.4	74212.4	74778.1
M274T71	274.263	71.467	Fenpropidin	[M+H]+	0.907245028979278		C18726	Benzenoids	Benzene and substituted derivatives	Phenylpropanes	8.7924e+07	6.11771e+07	7.25001e+07	8.12319e+07	9.05165e+07	8.81126e+07	6.61734e+07	7.82696e+07	7.52329e+07	7.89144e+07	7.52874e+07	7.89151e+07
M304T164	304.251	164.31	Fenpropimorph	[M+H]+	0.834295076504431	HMDB0037270	C18787	Benzenoids	Benzene and substituted derivatives	Phenylpropanes	146489	1.17203e+06	61755.9	23885.1	151983	67948.2	10611.2	63946.1	40672.6	187524	177433	187143
M710T455	710.314	455.189	Ferrichrome	[M+Na]+	0.732283165234914		C06228	Organic acids and derivatives	Carboxylic acids and derivatives	Amino acids, peptides, and analogues	40825.3	8001.13	7721.31	8623.79	4226.94	4048.74	10083.5	4981.14	10260.7	5274.75	5266.26	4846.01
M654T65	654.249	65.415	Ferrioxamine	[M+H]+	0.775136863174477						359453	150627	29563.4	35204.7	72562.1	46689.5	66661.4	74743.9	37935.8	46325.4	45804.7	45805.7
M344T46	344.135	45.8435	Feruloyl o-methyldopamine	[M+H]+	0.866741937591918			Phenylpropanoids and polyketides	Cinnamic acids and derivatives	Hydroxycinnamic acids and derivatives	30020.9	98943.3	61551.6	17614.5	4880.53	7783.56	40117	12786	98878.5	59653.8	53132.2	53468.2
M265T254	265.144	253.9	Feruloyl putrescine (isomer of 1178)	[M+H]+	0.804348022509311	HMDB0139638	C08184	Phenylpropanoids and polyketides	Cinnamic acids and derivatives	Hydroxycinnamic acids and derivatives	44014.7	47705.9	136568	124919	36242.2	70180.6	242890	133683	47738	64986	75480.8	66292.8
M314T47	314.125	47.2355	Feruloyl tyramine	[M+H]+	0.971037028914106	HMDB0029365	C02717	Benzenoids	Phenols	Methoxyphenols	338891	1.89e+06	1.51614e+06	715614	4871.44	269934	510038	283995	1.95058e+06	964898	965109	940011
M502T224	502.282	223.804	Fexofenadine	[M+H]+	0.770468034637532	HMDB0005030	C06999	Benzenoids	Benzene and substituted derivatives	Diphenylmethanes	181964	231266	546336	163016	51858	80887.5	328131	293632	332519	184270	184277	180158
M439T396_1	439.121	396.466	Flavine mononucleotide	[M+H-H2O]+	0.987887478175648	HMDB0001520	C00061				337943	141519	113045	106369	263707	225212	89532.9	127426	161157	249021	249035	247890
M625T255_2	625.201	254.952	Flavone base + 3o, 1meo, c-hex-hex	[M+H]+	0.779836312296366	HMDB0037422		Phenylpropanoids and polyketides	Flavonoids	Flavonoid glycosides	249048	253690	186505	90121.3	25196.1	29223.7	200955	64335	28915.2	66421.4	64858.5	65145.9
M775T469_1	775.216	469.216	Flavone base + 3o, 2meo, o-malonylhex, o-guaiacylglycerol	[M+H]+	0.830790769856629						23059	16426.4	13158.3	9363.63	2470.35	7947.55	12836.5	4332.43	7061.72	6313.84	6102.34	6308.05
M771T457_1	771.208	456.81	Flavone base + 3o, c-hex-feruloylhex	[M+H]+	0.895238191403834			Phenylpropanoids and polyketides	Flavonoids	Flavonoid glycosides	5621.62	13266.1	110974	26053.7	6166.68	17138.2	40950.9	116465	154085	71042.7	68259.8	68625.9
M307T347	307.087	347.274	Fluconazole	[M+H]+	0.99905709096094	HMDB0014342	C07002	Benzenoids	Benzene and substituted derivatives	Halobenzenes	2.88357e+06	889213	2.57905e+06	1.55268e+06	880420	865901	1.89394e+06	1.98286e+06	2.68143e+06	1.8939e+06	1.83885e+06	1.83598e+06
M423T201	423.241	201.327	Fludrocortisone	[M+H]+	0.89274703295537		C07004	Lipids and lipid-like molecules	Steroids and steroid derivatives	Pregnane steroids	194335	34733.3	13863.1	54163.1	26906.6	21593.2	74086.1	32141.3	8346.35	10390.1	17731.5	17799.7
M477T98	477.262	97.69	Flumethasone pivalate	[M+H-H2O]+	0.865109111164481	HMDB0014801		Lipids and lipid-like molecules	Steroids and steroid derivatives	Pregnane steroids	241012	164590	108301	251310	163152	368745	109519	229313	327437	219976	234797	219903
M435T149	435.202	149.041	Flunisolide	[M+H]+	0.886820324516567	HMDB0014326	C07005	Lipids and lipid-like molecules	Steroids and steroid derivatives	Hydroxysteroids	105579	60098.3	9904.67	14162.9	13537.3	3066.48	41592.1	19135.6	11520.9	21433.7	21660	25176.6
M302T282	302.11	281.771	Flutriafol	[M+H]+	0.734869880757608		C18734	Benzenoids	Benzene and substituted derivatives	Diphenylmethanes	37446.6	26472.6	52079	19259.6	16754	16747.9	74903.4	44373.3	101538	41828.5	41798.1	43527
M412T148	412.205	148.495	Fluvastatin	[M+H]+	0.960163741853524		C07014	Organoheterocyclic compounds	Pyrroles	Substituted pyrroles	169802	214643	216265	65012.8	130486	73920.6	196243	225519	166314	239572	124446	143809
M395T77_1	395.35	77.154	Fucosterol	[M+H-H2O]+	0.833936392152288		C08817	Lipids and lipid-like molecules	Steroids and steroid derivatives	Stigmastanes and derivatives	20825.9	7427.46	16726.8	47063.2	50732.1	63040.9	14025.5	84495.2	81345.3	28140.6	27293.2	28822.4
M605T421	605.318	420.778	Fulvestrant 9-sulfone	[M+H-H2O]+	0.804374869991335			Lipids and lipid-like molecules	Steroids and steroid derivatives	Estrane steroids	942515	389043	203685	64161	118552	71254.5	185209	49028.1	63154.9	67177.6	94220.4	93079.3
M405T202	405.156	202.019	Furathiocarb	[M+Na]+	0.996063095158167		C18650				182520	105268	121136	66154.4	43542.6	45863.5	70426.1	87112.7	197949	95368.5	87761.2	87771.9
M1004T129	1003.51	128.845	Furostane base -2h + 1o, o-hex, o-pen-pen-dhex	[M-H2O+H]+	0.746588224910338			Lipids and lipid-like molecules	Steroids and steroid derivatives	Steroidal glycosides	81892.7	44191	58157.1	41882.8	56127.1	46738.5	66512.7	41069.2	47810.1	63208	61119.7	63199.4
M146T350	146.086	349.955	G-guanidinobutyrate	[M+H]+	0.972119434636225	HMDB0003464	C01035	Organic acids and derivatives	Carboxylic acids and derivatives	Amino acids, peptides, and analogues	201648	251960	315200	511776	396916	497175	230279	483671	566129	402312	412380	402157
M681T373_2	681.228	372.764	G0	[M+2Na]2+	0.844684172261585			Organic oxygen compounds	Organooxygen compounds	Carbohydrates and carbohydrate conjugates	1.81771e+06	482795	541040	512571	316282	286726	644655	205506	142563	356510	353088	361729
M905T301	905.301	301.21	G2f	[M+H+Na]2+	0.706402388439405			Organic oxygen compounds	Organooxygen compounds	Carbohydrates and carbohydrate conjugates	22052.3	58942.7	65939.4	12485.8	7186.07	7565.15	15907.9	6155.58	2070.45	14784.6	13196.4	14799.9
M172T47	172.126	46.579	Gabapentin	[M+H]+	0.837926007752986	HMDB0005015	C07018	Organic acids and derivatives	Carboxylic acids and derivatives	Amino acids, peptides, and analogues	72629.6	147453	37996.1	11113.3	30056.1	30027.7	22020	21229.1	33275.5	40101.4	35337.7	35391.2
M403T423	403.236	423.348	Gamabufotalin	[M+H]+	0.916647031755502		C16962	Lipids and lipid-like molecules	Steroids and steroid derivatives	Steroid lactones	139229	95177	84899	70499.7	132975	91622.8	100502	60470.9	96228.1	73459.3	73464.1	75106.4
M573T302_1	573.226	301.525	Gambogic acid	[M+H-C4H8]+	0.941406988306867		C10062	Organoheterocyclic compounds	Benzopyrans	1-benzopyrans	94465.3	72211.4	103882	24696.9	18347.8	19819.4	48551.3	16507.3	14777.7	41917.7	39837.1	41880.6
M276T419	276.107	418.818	Gamma-glu-glu	[M+H]+	0.969604590215827	HMDB0011738		Organic acids and derivatives	Carboxylic acids and derivatives	Amino acids, peptides, and analogues	281979	507791	393556	375972	1.35841e+06	643459	1.0921e+06	1.21504e+06	2.65064e+06	885942	871263	885507
M603T201	603.368	201.471	Garcinol	[M+H]+	0.762581614506472		C09929	Lipids and lipid-like molecules	Prenol lipids	Monoterpenoids	40894	17863	29041.1	49138.8	43258.4	53398.2	27978.9	57678.7	32371.5	36117.6	31378.9	36140.2
M647T160_1	647.334	159.935	Garcinolic acid	[M+H]+	0.793286810735217			Organoheterocyclic compounds	Benzopyrans	1-benzopyrans	7162.5	41522.7	38055	5029.98	4807.21	4638.16	24638.8	12065.4	19386.4	7074.75	9169.38	7954.82
M429T178	429.172	178.133	Garcinone d	[M+H]+	0.888222120106942	HMDB0033332		Organoheterocyclic compounds	Benzopyrans	1-benzopyrans	128271	402783	507298	55548.8	73584	366449	480440	58824.2	295258	208937	224829	224708
M427T372_2	427.14	371.752	Gardenoside	[M+Na]+	0.70333026934342		C09779	Lipids and lipid-like molecules	Prenol lipids	Terpene glycosides	52152.2	50979.3	20571.9	23712	10635.7	10972.2	19974.6	6989.88	11904.7	12919.2	13590.7	13591.4
M617T398_1	617.332	397.795	Geldanamycin, 17-demethoxy-17-[[2-(dimethylamino)ethyl]amino]-	[M+H]+	0.792438993053222						70067.4	38787.5	19179.8	44904.5	10949.8	15821.5	41063.3	4043.3	7568	9318.98	13318.6	15064.6
M573T135_1	573.166	134.983	Genipin-gentiobioside	[M+Na]+	0.947254757729299		C16965	Lipids and lipid-like molecules	Prenol lipids	Terpene glycosides	54895	44628.4	121996	77138.7	33841.8	47017.7	70478.9	72892.9	65406	47686.1	50330.8	47703.6
M285T391	285.058	391.182	Genkwanin	[M+H]+	0.86449873349589		C10046	Phenylpropanoids and polyketides	Flavonoids	O-methylated flavonoids	12735.3	22197.5	19481.1	1405.53	10829.6	10703.5	18238.9	8104.99	28873.3	9560.47	10349.2	10327.2
M543T478	543.109	477.813	Gentianose	[M+K]+	0.88779429772975		C08239	Organic oxygen compounds	Organooxygen compounds	Carbohydrates and carbohydrate conjugates	71081	46698.8	30485.8	19191.6	32035.4	33215.6	36150.8	10435.8	16593.6	30399.1	28753	28759.4
M335T38	335.226	38.409	Geranylgeraniol	(M-H+2Na)+	0.6986						82853.7	58415.7	4.97959e+06	60351.7	1.44796e+06	338644	73349.9	1.31443e+06	61738.1	183037	201346	185047
M407T297_3	407.146	297.065	Ginkgolide b	[M+H-H2O]+	0.905814435985441		C07602				322053	130521	134109	111999	74332.3	81009.9	119200	60682	83155.8	56203.8	55735.4	43785.4
M767T234	767.479	234.239	Ginsenoside rg3	[M+H-H2O]+	0.863104480527733			Lipids and lipid-like molecules	Prenol lipids	Triterpenoids	10940.9	3547.15	1710.03	1282.74	434.912	534.715	1032.12	1328.15	1602.68	1369.84	1370.07	1434.87
M661T40_2	661.417	39.979	Ginsenoside rh1	[M+Na]+	0.783338777547493		C22129	Lipids and lipid-like molecules	Prenol lipids	Triterpenoids	831141	517266	999711	859526	469054	497854	751727	582451	665712	638887	621957	639001
M516T122	516.124	121.932	Glibenclamide	[M+Na]+	0.989344974024387	HMDB0015151	C07022	Benzenoids	Benzene and substituted derivatives	Benzenesulfonamides	121111	644372	406983	600848	357047	597472	427308	770733	1.1982e+06	542214	557813	542258
M513T179	513.225	179.129	Glimepiride	[M+Na]+	0.789103863530497	HMDB0014367	C07669	Benzenoids	Benzene and substituted derivatives	Benzenesulfonamides	34321.6	30173.7	79054.2	20751.5	26500.2	27490.9	55524.1	31407.8	31800	35705.1	35586.7	38219.6
M550T125	550.194	124.858	Gliquidone	[M+Na]+	0.728980108070858	HMDB0015381		Organoheterocyclic compounds	Isoquinolines and derivatives	1,3-isoquinolinediones	353813	7800.44	295671	265626	189676	175560	255914	141767	95815.7	169329	164530	169287
M389T403	389.222	402.807	Gln-Asn-Lys	[M+H]+	0.810323210677979			Organic acids and derivatives	Carboxylic acids and derivatives	Amino acids, peptides, and analogues	1.15922e+06	676463	558868	249859	474131	398170	582529	359336	453940	434072	422085	426881
M432T385_2	432.237	385.044	Gln-Glu-Arg	[M+H]+	0.947886226912027			Organic acids and derivatives	Carboxylic acids and derivatives	Amino acids, peptides, and analogues	1.14154e+06	407281	231239	276134	255605	324481	218283	283832	607547	199843	223256	223130
M244T364	244.144	364.397	Gln-pro	[M+H]+	0.902246368175762	HMDB0028805		Organic acids and derivatives	Carboxylic acids and derivatives	Amino acids, peptides, and analogues	2.28105e+06	103001	263192	169171	88205.6	144484	137450	44016.8	8518.51	131337	161739	161694
M374T404_1	374.223	403.5	Gln-Val-Lys	[M+H]+	0.94690507006393			Organic acids and derivatives	Carboxylic acids and derivatives	Amino acids, peptides, and analogues	511567	249576	190639	181074	224597	170408	513282	143096	227478	227225	267222	226897
M375T431	375.181	431.06	Glu-Ala-Arg	[M+H]+	0.92249993764658			Organic acids and derivatives	Carboxylic acids and derivatives	Amino acids, peptides, and analogues	2.0202e+06	1.96835e+06	1.03777e+06	891909	1.15619e+06	794120	1.50438e+06	660594	587407	839177	830285	833686
M347T381	347.214	381.109	Glu-Ala-Lys	[M+H]+	0.850050051025203			Organic acids and derivatives	Carboxylic acids and derivatives	Amino acids, peptides, and analogues	1.17594e+06	614548	607793	503484	836294	603833	991474	799834	1.07197e+06	589103	588490	579094
M262T427_2	262.099	426.821	Glu-Asn	[M+H]+	0.843193476471852	HMDB0028814		Organic acids and derivatives	Carboxylic acids and derivatives	Amino acids, peptides, and analogues	607917	406658	272994	313169	725473	480111	524186	532594	866850	364020	362254	362258
M419T465_1	419.168	465.12	Glu-Asp-Arg	[M+H]+	0.724826515999165			Organic acids and derivatives	Carboxylic acids and derivatives	Amino acids, peptides, and analogues	64400.8	46082.5	17717.6	12849.5	16953.2	8767.46	41082.9	13501.8	22182.7	14755.2	14262.4	14263.2
M433T461_1	433.187	461.298	Glu-Glu-Arg	[M+H]+	0.732234343175554			Organic acids and derivatives	Carboxylic acids and derivatives	Amino acids, peptides, and analogues	195159	104333	53605.9	33151.5	35959.2	38467.3	75893.1	16067.2	37678	40525.3	36731.8	37278.5
M404T412_1	404.232	411.536	Glu-Lys-Lys	[M+H]+	0.762966366551969			Organic acids and derivatives	Carboxylic acids and derivatives	Amino acids, peptides, and analogues	288891	165245	158227	103668	61686.8	118191	167315	109863	121899	133923	130017	134004
M407T221	407.212	220.915	Glu-Met-Lys	[M+H]+	0.733372175695977			Organic acids and derivatives	Carboxylic acids and derivatives	Amino acids, peptides, and analogues	632914	249855	537824	334863	130874	119612	355671	160923	288213	235659	233276	233330
M401T446	401.196	445.528	Glu-Pro-Arg	[M+H]+	0.826151100190274			Organic acids and derivatives	Carboxylic acids and derivatives	Amino acids, peptides, and analogues	133105	103032	41801.5	22706.6	51315.4	27683	79590.6	17177.3	35362.9	31528.6	31199.5	32391.6
M490T422	490.235	421.764	Glu-Trp-Arg	[M+H]+	0.852422306438684			Organic acids and derivatives	Carboxylic acids and derivatives	Amino acids, peptides, and analogues	24053.1	53272.7	39174.7	35039.7	27207.5	31280.9	42527.3	25421.3	58162.1	14941.7	17924.7	14792
M403T407_3	403.223	407.327	Glu-Val-Arg	[M+H]+	0.811164204899935			Organic acids and derivatives	Carboxylic acids and derivatives	Amino acids, peptides, and analogues	1.57384e+06	938430	788515	748761	820821	694879	877937	506855	661883	569337	579353	569458
M375T413	375.207	412.991	Glu-Val-Lys	[M+H]+	0.974720234915957			Organic acids and derivatives	Carboxylic acids and derivatives	Amino acids, peptides, and analogues	462369	478730	255974	232448	246668	233234	317589	200587	226380	229527	220184	229456
M363T235	363.112	235.297	Glufosinate	[2M+H]+	0.934502697956046		C05042	Organic acids and derivatives	Carboxylic acids and derivatives	Amino acids, peptides, and analogues	58281	23610.7	72654.9	24181.9	76687.9	7177.87	30970.9	6522.96	68925.4	14200.5	13447.1	14260.1
M544T182_2	544.317	182.233	Glutamate conjugated chenodeoxycholic acid	[M+Na]+	0.733897023987503			Lipids and lipid-like molecules	Steroids and steroid derivatives	Bile acids, alcohols and derivatives	48236	51250.9	42159.3	37758.2	86647.3	44831.9	34808.9	29189.9	69695.6	34044	34203.3	28459.6
M148T387	148.054	386.627	Glutamic acid	[M+H]+	0.998866543982164	HMDB0000148	C00025	Organic acids and derivatives	Carboxylic acids and derivatives	Amino acids, peptides, and analogues	1.49943e+06	1.01706e+06	227294	142082	31406.1	75550.7	406187	209719	222407	297209	280690	280739
M190T228	190.114	228.28	Glutethimide	[M+H-CO]+	0.951478394643548	HMDB0015505	C07489	Organoheterocyclic compounds	Piperidines	Phenylpiperidines	1.0372e+06	567770	452360	409628	123399	219319	355548	332746	575252	375336	368416	375337
M232T441	232.13	441.099	Gly-Arg	[M+H]+	0.832130547762706			Organic acids and derivatives	Carboxylic acids and derivatives	Amino acids, peptides, and analogues	429418	326842	292155	427224	211335	181864	300928	258779	358181	347810	172368	353146
M361T450	361.171	450.263	Gly-Glu-Arg	[M+H]+	0.856546154468164			Organic acids and derivatives	Carboxylic acids and derivatives	Amino acids, peptides, and analogues	233096	130122	74486.5	69868.5	60684.1	46173	63537.9	33658.2	63211.4	59158.4	57040.8	57002.2
M379T398	379.215	398.073	Gly-Phe-Arg	[M+H]+	0.709055981133985			Organic acids and derivatives	Carboxylic acids and derivatives	Amino acids, peptides, and analogues	22648.3	13675.8	10616.5	9357.41	11394.4	12402.6	21165.1	19240.2	67192.1	28478.7	29517.6	28543.6
M244T196	244.143	196.394	Gly-Pro-Ala	[M+H]+	0.982507728046257			Organic acids and derivatives	Carboxylic acids and derivatives	Amino acids, peptides, and analogues	141727	144412	195591	249587	166835	155576	235958	460019	185412	103315	122539	126010
M331T135	331.184	134.805	Gly-Val-Arg	[M+H]+	0.706764940040497			Organic acids and derivatives	Carboxylic acids and derivatives	Amino acids, peptides, and analogues	490357	348512	224012	177694	184883	181971	255019	143852	213877	196868	194360	196902
M303T384	303.191	384.099	Gly-Val-Lys	[M+H]+	0.906509969221105			Organic acids and derivatives	Carboxylic acids and derivatives	Amino acids, peptides, and analogues	167232	74737.4	84628.5	120382	93424.6	108229	94453.9	66332.4	71449.7	72042.2	68712.2	72159.4
M480T161_1	480.286	161.161	Glycerophospho-n-oleoylethanolamine	[M+H]+	0.937598270874667			Lipids and lipid-like molecules	Glycerophospholipids	Glycerophosphoethanolamines	35061.8	74876.2	12812.1	4436.83	13157.2	2950.46	1937.99	4461.37	3566.21	7399.45	7081.46	7057.68
M104T262	104.103	262.297	Glycerophosphocholine	[M+H-C3H7O5P]+	0.899726329625449	HMDB0000086	C00670	Lipids and lipid-like molecules	Glycerophospholipids	Glycerophosphocholines	5.60019e+07	4.29291e+07	4.10236e+07	4.81346e+07	6.35972e+07	5.50164e+07	4.40311e+07	6.03772e+07	7.07613e+07	5.71792e+07	5.58966e+07	5.59021e+07
M471T252	471.139	252.059	Glycine, n-[2-(3,5-difluorophenyl)acetyl]-l-alanyl-2-phenyl-, 1,1-dimethylethyl ester, (2s)-	[M+K]+	0.823926378545829			Organic acids and derivatives	Carboxylic acids and derivatives	Amino acids, peptides, and analogues	161480	121621	89910.1	53322.1	30654.6	25319.6	72781.1	54887.2	20022	48172.3	44981.8	48352.5
M765T254_1	765.225	254.409	Glycine, n,n'-[1,2-ethanediylbis(oxy-2,1-phenylene)]bis[n-[2-[(acetyloxy)methoxy]-2-oxoethyl]-, 1,1'-bis[(acetyloxy)methyl] ester	[M+H]+	0.984330450097433			Organic acids and derivatives	Carboxylic acids and derivatives	Amino acids, peptides, and analogues	3.84655e+06	1.25459e+06	1.2306e+06	587055	199439	304153	811828	357474	287147	309807	327476	352431
M488T393	488.301	392.97	Glycocholate	[M+Na]+	0.720589590480128	HMDB0000138	C01921	Lipids and lipid-like molecules	Steroids and steroid derivatives	Bile acids, alcohols and derivatives	284419	136882	147048	106730	73799	68710.2	136191	81744.5	75284.4	81142.7	81146	78717.5
M504T244	504.276	244.36	Glycocholic acid	[M+K]+	0.775010154843611	HMDB0000138	C01921	Lipids and lipid-like molecules	Steroids and steroid derivatives	Bile acids, alcohols and derivatives	24483	50045.3	47488.5	54371.8	30159	19694	60458.1	86102.3	60823.5	50729.8	47690.8	47712.8
M488T392	488.285	391.996	Glycohyodeoxycholic acid	[M+K]+	0.775384502470655			Lipids and lipid-like molecules	Steroids and steroid derivatives	Bile acids, alcohols and derivatives	342295	120481	123923	94370.4	87851.5	92770.1	134573	64797.1	62189.8	105544	93004.2	93962.4
M554T223_1	554.235	223.134	Gomisin c	[M+NH4]+	0.934459711927227		C10881	Phenylpropanoids and polyketides	Tannins	Hydrolyzable tannins	147400	6230.19	5377.68	42412.9	6261.92	14812.7	10103.1	4784.3	3518.25	9096.03	9102.12	9254.51
M481T250_1	481.111	250.15	Gossypin	[M+H]+	0.866199845889857		C10051	Phenylpropanoids and polyketides	Flavonoids	Flavonoid glycosides	15850.2	14921	13593.6	7481.03	11719.5	7317.17	62756.8	29025	37070	20779.2	20378.4	20613.5
M483T406	483.16	406.032	Gossypol	[M+H-2H2O]+	0.977376855499717	HMDB0040723	C07667	Lipids and lipid-like molecules	Prenol lipids	Sesquiterpenoids	437381	185081	186441	212755	108566	195020	364034	280354	245893	257049	204498	297338
M130T96	130.08	96.2815	Gramine	[M+H-C2H7N]+	0.963866071353487	HMDB0035762	C08304	Organoheterocyclic compounds	Indoles and derivatives	Indoles	818375	475574	624473	283352	271913	275591	675567	445962	562724	417966	409460	409632
M625T130_2	625.256	130.275	Grossamide or its isomer (not validated)	[M+H]+	0.84128854849985						1.04794e+07	679604	412289	319557	314687	313863	334003	335222	334646	334246	315518	333812
M283T298	283.098	298.329	Guanosine	M+	0.7766	HMDB0000133	C00387	Nucleosides, nucleotides, and analogues	Purine nucleosides		36239.7	226238	69768.5	4550.29	128007	90063.3	184162	53616	88517.1	89469.1	88629.2	87449.3
M727T357_2	727.122	356.868	Guanosine 5'-monophosphate	[2M+H]+	0.708293326561489	HMDB0001397	C00144	Nucleosides, nucleotides, and analogues	Purine nucleotides	Purine ribonucleotides	150947	127474	274067	93393.4	97342	81180.5	230251	145718	135222	141486	141383	141533
M103T256	103.049	256.385	Guanylurea	[M+H]+	0.7081952263242						546374	158346	180900	121793	90536.3	78577.1	165369	46859.3	168301	115706	107872	115783
M500T442	500.155	442.377	Halofantrine	[M+H]+	0.969563342211267	HMDB0015349	C07634				118940	86030.4	100711	59633.8	38254.9	41570.5	62835.5	64790	88400	65680.1	62747.9	62745.8
M417T166	417.158	165.599	Halopemide	[M+H]+	0.940430717105635			Benzenoids	Benzene and substituted derivatives	Benzoic acids and derivatives	80269.3	193476	45399.9	95029.6	56005.1	60408.9	65693	80040.3	100428	81715.9	79847.2	81748.1
M477T410	477.155	410.464	Harpagoside	[M+H-H2O]+	0.746539253738819		C09783	Lipids and lipid-like molecules	Prenol lipids	Terpene glycosides	179199	81903.6	70003.2	43782.5	94036.2	87093.9	86306.1	36786.4	45253.6	52257	47809	52066.6
M514T213_2	514.247	212.848	Harringtonine	[M+H-H2O]+	0.90828104147646		C10597				59190.8	69007.4	142766	53638.1	21606.5	30856.2	104822	98442.3	101395	67613.2	67966.4	69014.2
M459T151_2	459.211	151.492	Hc toxin	[M+Na]+	0.887639738442203		C15676	Organic acids and derivatives	Carboxylic acids and derivatives	Amino acids, peptides, and analogues	51386.4	102462	51977	75126.3	42389.7	46985.5	65762.9	30863.7	46124	54557	53502.7	54550
M599T442	599.298	442.084	Hematoporphyrin	[M+H]+	0.729266171066139			Organoheterocyclic compounds	Tetrapyrroles and derivatives	Porphyrins	38238.5	12047.7	10341.6	15177.8	9483.92	8210.44	47177.8	10086.9	19623.5	14963.4	11900.1	14995.9
M552T300_1	552.144	299.709	Hepcinat	[M+Na]+	0.974430228446873			Nucleosides, nucleotides, and analogues	Pyrimidine nucleosides	Pyrimidine 2'-deoxyribonucleosides	2979.91	2923.31	8565.22	1684.85	2570.27	2166.93	8644.1	4626.54	11207.6	1422.09	2887.71	1665.26
M787T203	787.246	202.669	Heptacarboxylporphyrin i	[M+H]+	0.968693341963993			Organoheterocyclic compounds	Tetrapyrroles and derivatives	Porphyrins	116747	149794	147374	80185.4	7314.03	25880.1	201054	54860.1	23067.4	58267.2	56135.4	58264.2
M627T52_1	627.179	52.022	Herbacetin-3,8-diglucopyranoside	[M+H]+	0.884704429018697			Phenylpropanoids and polyketides	Flavonoids	Flavonoid glycosides	23380.3	507224	1.75195e+06	555575	1.15642e+06	855768	2.46288e+06	1.75335e+06	1.88049e+06	371292	359380	371004
M597T298_2	597.277	298.302	Herbimycin a	[M+Na]+	0.891508127709581		C11225				36872.9	51671.1	23242.5	47361.4	4095.77	13043.8	39096.9	1957.94	1171.28	11995.1	12179.4	12189.3
M779T71_2	779.445	71.122	Heterophyllin b	[M+H]+	0.819031953876283			Organic acids and derivatives	Carboxylic acids and derivatives	Amino acids, peptides, and analogues	32276.3	107983	40089.9	66324.9	16206.6	16941.3	142117	74393.4	14589.8	129119	132005	138166
M223T33	223.054	33.482	Hexamethylcyclotrisiloxane	[M+H]+	0.8883626106437			Organometallic compounds	Organometalloid compounds	Organosilicon compounds	2.35974e+06	511434	846012	1.84879e+06	3.05252e+06	4.84174e+06	6.5386e+06	7.29501e+06	1.82909e+06	1.6897e+06	1.43441e+06	1.68616e+06
M481T379	481.132	378.591	Hexasiloxane, tetradecamethyl-	[M+Na]+	0.971876212152514			Organometallic compounds	Organometalloid compounds	Organosilicon compounds	44691	49067.3	72295.2	37223.4	8459.27	20144.5	44041.5	20133.8	26139.8	43572.1	42908.5	47996.9
M367T193	367.194	193.433	Hirsuteine	[M+H]+	0.983307710357392		C16971				978066	2.80507e+06	207837	281391	492549	156374	446853	142067	258352	483164	436344	437760
M369T549	369.234	548.928	Hirsutine	[M+H]+	0.91607827888749		C16972				14472.4	61417.3	13664.2	46058.6	81032.8	48499.7	24846.2	22107.8	63732.4	37150.8	42629	36967.9
M271T386	271.119	386.193	His-Asp	[M+H]+	0.947576695882895			Organic acids and derivatives	Carboxylic acids and derivatives	Amino acids, peptides, and analogues	3251.98	16800.6	33057.9	8372.44	8832.89	10498.5	33693.3	48822	41209.2	17764.1	17752.6	16788.9
M269T294	269.15	293.764	His-Leu	[M+H]+	0.997149974033965		C05010	Organic acids and derivatives	Carboxylic acids and derivatives	Amino acids, peptides, and analogues	127981	81414.9	108858	120076	93464.4	128426	58399	98805.7	64293.3	228999	135800	143100
M287T236	287.044	236.198	His-Met	[M+H]+	0.923504162672789	HMDB0005801	C05903	Phenylpropanoids and polyketides	Flavonoids	Flavones	2930.81	9175.65	25600.5	2681.09	2696.26	3182.64	23983.1	1286.54	952.694	2824.97	2820.48	2895.53
M319T187_1	319.123	187.367	His-Tyr	[M+H]+	0.997838986649724	HMDB0014620	C06906	Organoheterocyclic compounds	Benzothiazines	Phenothiazines	5.6155e+06	6.90419e+06	5.63484e+06	5.8924e+06	3.23967e+06	4.06946e+06	3.82277e+06	3.10623e+06	3.72274e+06	5.57128e+06	5.50975e+06	5.57161e+06
M254T373	254.141	373.082	His-Val	M+	0.6869						76986.5	211474	337484	174605	59679.7	62840.2	464756	126044	643367	297662	296942	347337
M112T259	112.07	259.329	Histamine	[M+H]+	0.856570313052466	HMDB0000870	C00388	Organic nitrogen compounds	Organonitrogen compounds	Amines	120949	71289.4	190832	87558	44446.7	106112	158491	156481	262528	69468.6	65828.4	84950.4
M156T382	156.06	382.472	Histidine	[M+H]+	0.813529445246459	HMDB0000177	C00135	Organic acids and derivatives	Carboxylic acids and derivatives	Amino acids, peptides, and analogues	62863.9	57847.8	77750.2	40557.7	70811.2	29183.7	44275.2	65365.3	6.36656e+06	41625.9	46777.1	41825.5
M142T374	142.091	373.798	Histidinol	[M+H]+	0.99838210941718	HMDB0003431	C00860	Organic nitrogen compounds	Organonitrogen compounds	Amines	43380.6	258465	431840	747803	607363	416461	1.34772e+06	1.34059e+06	891816	1.099e+06	1.01324e+06	1.01152e+06
M771T131	771.387	131.135	Hoiamide c	[M+H]+	0.718485156531972			Organic acids and derivatives	Carboxylic acids and derivatives	Amino acids, peptides, and analogues	68860.6	71318.8	99074.4	58959.9	23499.1	24385.1	105112	35207.4	39524.8	61491.8	59668.6	60497.4
M447T144_1	447.2	143.994	Ht-2 toxin	[M+Na]+	0.966465971470198		C19952	Lipids and lipid-like molecules	Prenol lipids	Sesquiterpenoids	70228.8	78843	81594.8	80561.5	70118.2	125647	48354.6	27227.8	37397.2	37170.9	47940.2	47102.6
M220T155	220.161	155.057	Hydrazinecarboxamide, n-(2,6-dichloro-4-pyridinyl)-2-[1,3-dimethyl-4-(1-methylethyl)-1h-pyrazolo[3,4-b]pyridin-6-yl]-	[M+H-C6H2Cl2N2O]+	0.716045790028263						2.23333e+06	1.09391e+06	1.29327e+06	810935	634518	446766	1.22613e+06	325756	241888	611128	589692	611084
M286T408	286.128	407.792	Hydromorphone-3-.beta.-d-glucuronide	[M+H-C6H8O6]+	0.812912465887374						68517.8	55512	64590.5	29260.9	100053	68747.7	126815	64641.9	94012	66250.5	61418.8	61372.2
M293T385	293.072	384.851	Hydroxyflutamide	[M+H]+	0.99826870154199	HMDB0060949	C14204	Benzenoids	Benzene and substituted derivatives	Trifluoromethylbenzenes	1.02079e+06	1.08695e+06	1.21598e+06	730076	876445	732842	1.31923e+06	1.02472e+06	1.86945e+06	1.03856e+06	1.02169e+06	1.03866e+06
M723T299_2	723.237	299.314	Hydroxyitraconazole	[M+H+2i]+	0.792377238970607	HMDB0061035		Organoheterocyclic compounds	Diazinanes	Piperazines	176239	367187	168421	76221.8	28915.6	30635.9	134777	23401.5	17418	78667.8	74939.3	75125.3
M132T340	132.06	339.567	Hydroxyproline	[M+H]+	0.996763435653345	HMDB0000725	C01157	Organic acids and derivatives	Carboxylic acids and derivatives	Amino acids, peptides, and analogues	91967.6	220063	333141	319900	1.09885e+06	611810	966562	845948	1.93642e+06	567983	566078	596668
M550T155_1	550.239	155.024	Hygromycin b	[M+Na]+	0.982985688367751		C01925	Organic oxygen compounds	Organooxygen compounds	Carbohydrates and carbohydrate conjugates	92668.8	67887.7	167116	35347.4	52507.5	58195.3	200850	57345.2	239770	37431.5	65305.1	50903.9
M556T202	556.285	202.02	Hypaconitine	[M+H-C2H4O2]+	0.723111534488961		C08688	Lipids and lipid-like molecules	Prenol lipids	Diterpenoids	98317.5	44469	12911.8	8744.66	2996.17	3700.19	27624.9	9174.74	4471.28	9060.07	8145.81	8690.61
M511T396_1	511.19	395.826	Hypothallin	[M+K]+	0.861332911307832			Organic acids and derivatives	Carboxylic acids and derivatives	Amino acids, peptides, and analogues	71898.8	85142.3	96109.1	152585	109905	128818	85860.6	136952	141714	208484	144065	291334
M367T109	367.23	108.639	Ibutilide	[M+H-H2O]+	0.977161600773148	HMDB0014453	C07753	Benzenoids	Benzene and substituted derivatives	Phenylbutylamines	609613	2.18088e+06	689738	380883	703765	489336	444683	337843	500838	722718	748466	748423
M389T145_1	389.199	144.984	Icariside b5	[M+H]+	0.759006254129676			Lipids and lipid-like molecules	Fatty Acyls	Fatty acyl glycosides	142351	198265	173258	158269	125808	134432	244166	100539	203585	141335	141382	137747
M501T388_1	501.291	387.657	Ikarugamycin	[M+Na]+	0.984630749028778						828820	151731	153918	111745	45880.7	60030.3	110863	68327.1	148693	130749	128103	128123
M203T230	203.13	229.572	Ile-Ala	[M+H]+	0.992991671233017			Organic acids and derivatives	Carboxylic acids and derivatives	Amino acids, peptides, and analogues	716869	385042	229467	308469	209099	184492	376884	211609	173892	233983	227934	228378
M402T387_1	402.229	386.687	Ile-Asn-Arg	[M+H]+	0.863035100727561			Organic acids and derivatives	Carboxylic acids and derivatives	Amino acids, peptides, and analogues	2.03283e+06	1.3676e+06	1.75451e+06	1.23021e+06	1.26172e+06	1.04874e+06	1.60609e+06	671814	2.18133e+06	1.11671e+06	1.12788e+06	1.11668e+06
M416T353_1	416.246	352.774	Ile-Gln-Arg	[M+H]+	0.838314126012952			Organic acids and derivatives	Carboxylic acids and derivatives	Amino acids, peptides, and analogues	308574	91063	83802.4	78309.1	68064.1	59397.6	110149	66875	129787	88914.3	90188.8	92775.8
M321T146	321.167	145.552	Ile-Glu	(M+CH3COO+2H)+	0.6034						117564	200948	183663	184282	88090.3	138588	318343	263204	213597	237460	230262	237551
M401T292	401.272	292.087	Ile-Ile-Arg	[M+H]+	0.930561148742528			Organic acids and derivatives	Carboxylic acids and derivatives	Amino acids, peptides, and analogues	202449	75119.6	75983.8	38472.6	23339.9	14966.1	48770.7	22517.2	30969.5	32907.7	33407.4	33426.4
M187T483	187.135	482.654	Ile-Leu-Lys	[M+2H]2+	0.817946429738239			Organic acids and derivatives	Carboxylic acids and derivatives	Amino acids, peptides, and analogues	228292	279212	42435.4	28131.1	55120.1	49242.9	54125.4	26129.6	17036.9	49391.1	45266.2	49390.7
M233T244	233.14	243.67	Ile-Thr	[M+H]+	0.993024378677023			Organic acids and derivatives	Carboxylic acids and derivatives	Amino acids, peptides, and analogues	380163	165109	136233	121595	103991	77927.8	182304	96408.1	102479	96382.8	94315.9	96421
M389T342	389.24	342.139	Ile-Thr-Arg	[M+H]+	0.787326476123131			Organic acids and derivatives	Carboxylic acids and derivatives	Amino acids, peptides, and analogues	253195	210858	227396	70071.3	318051	262424	126299	217192	324788	250002	256756	256535
M318T90	318.188	90.495	Ile-Trp	(M+H)+	0.6781						174578	279150	209703	114466	66493	76551.9	137775	74869.2	112266	109587	109497	107092
M446T373_3	446.253	373.39	Ile-Trp-Lys	[M+H]+	0.95006586601754			Organic acids and derivatives	Carboxylic acids and derivatives	Amino acids, peptides, and analogues	1.36771e+06	330677	364405	285905	259761	313935	393918	625316	799390	408769	408833	400871
M359T244	359.251	243.943	Ile-Val-Lys	[M+H]+	0.760858365264903			Organic acids and derivatives	Carboxylic acids and derivatives	Amino acids, peptides, and analogues	26513.8	8227.06	5352.42	4484.02	2489	4942.39	27847.6	4199.97	17588.8	6475.09	9265.3	7330.87
M343T37	343.213	36.803	Iloprost	[M+H-H2O]+	0.764945219354511			Lipids and lipid-like molecules	Fatty Acyls	Eicosanoids	1.80422e+06	985366	1.52777e+06	1.09791e+06	641269	713082	1.46786e+06	451463	721045	1.1949e+06	1.18778e+06	1.19499e+06
M494T471_2	494.286	471.436	Imatinib	[M+H]+	0.9830608141151	HMDB0014757		Benzenoids	Benzene and substituted derivatives	Anilides	102323	105030	72391	60518.7	40227.1	52531.6	88387.9	32681.9	89852.9	57221.3	51030.6	57275
M328T215	328.122	214.773	Imazamox	[M+Na]+	0.776456928215986		C18598	Organic acids and derivatives	Carboxylic acids and derivatives	Amino acids, peptides, and analogues	39644.2	84819	150101	67121.1	40933.6	41461.8	68233.5	71429.9	50990.4	69646.1	63206.6	69612.8
M321T301	321.102	300.566	Inabenfide	[M+H-H2O]+	0.964748977895249		C10942	Benzenoids	Benzene and substituted derivatives	Anilides	718569	597793	423731	268301	104817	138585	498505	261620	191426	335766	280725	281012
M681T366	681.17	365.786	Indanofan	[2M+H]+	0.969597127317893		C18470	Benzenoids	Indanes	Indanones	64537.6	33983.2	53085.8	16046	13051.1	13016.3	91316.4	38043.8	34640.2	28129.9	28759.8	30477.8
M349T426	349.157	425.606	Indole-3-acetamide	[2M+H]+	0.898243058484355	HMDB0029739	C02693	Organoheterocyclic compounds	Indoles and derivatives	Indoles	238992	159722	257500	142625	104800	123530	431930	320809	412475	237695	232434	235896
M130T127	130.058	126.949	Indole-3-carbinol	[M+H-H2O]+	0.908622519696687	HMDB0005785		Organoheterocyclic compounds	Indoles and derivatives	Indoles	3.38277e+06	741595	1.03388e+06	648332	464004	564338	935932	619507	1.81125e+06	694518	683586	705581
M146T132	146.054	131.881	Indole-3-carboxaldehyde	[M+H]+	0.852395998255254	HMDB0029737	C08493	Organoheterocyclic compounds	Indoles and derivatives	Indoles	665939	60053.6	127946	61871.5	62532.8	47166.4	107671	108806	336952	82118.2	75954.8	81980.7
M158T130	158.053	129.6	Indole-3-pyruvic acid	[M+H-CH2O2]+	0.924583143193401	HMDB0060484	C00331	Organoheterocyclic compounds	Indoles and derivatives	Indolyl carboxylic acids and derivatives	661693	240564	98846	138373	168450	139175	73012.3	33545.6	327300	190966	179830	191061
M130T628	130.059	627.581	Indoleacetic acid	[M+H-CH2O2]+	0.954228128977301	HMDB0000197	C00954	Organoheterocyclic compounds	Indoles and derivatives	Indolyl carboxylic acids and derivatives	547571	81848.4	87232.1	501403	385760	420209	198391	401179	546807	440064	389368	389895
M537T214	537.154	214.135	Inosine	[2M+H]+	0.843731253130372	HMDB0000195	C00294	Nucleosides, nucleotides, and analogues	Purine nucleosides		53700.5	42904.2	26955.8	30388	47572.2	45554.9	19945	65734.8	65025.1	46820.3	43648.6	43387.9
M811T237	811.206	237.212	Inositol hexanicotinate	[M+H]+	0.832910629517602			Organic acids and derivatives	Carboxylic acids and derivatives	Hexacarboxylic acids and derivatives	42422.9	5344.56	6402.11	9187.08	848.981	1221.69	6100.23	1534.36	412.434	2894.98	2673.12	2726.85
M545T159_1	545.141	159.307	Iridin	[M+Na]+	0.94740641370408		C10465	Phenylpropanoids and polyketides	Isoflavonoids	Isoflavonoid O-glycosides	51262.4	227009	127061	49611.9	93918.4	71745.2	109087	56502.3	70803.5	166710	174740	174648
M587T185	587.275	184.806	Irinotecan	[M+H]+	0.938732210964513	HMDB0014900	C16641				154475	142436	48461	56226.5	36470.1	32898.8	106889	19664.4	41807	62682.3	60033.9	61812.1
M409T373	409.113	372.805	Irisflorentin	[M+Na]+	0.989893462746637		C17958	Phenylpropanoids and polyketides	Isoflavonoids	O-methylated isoflavonoids	1.73963e+06	1.2643e+06	660275	736962	447185	679870	617787	822869	399622	208487	459443	459099
M860T210	860.285	209.662	Iso-a-pentasaccharide	[M+Na]+	0.810140947480803			Organic oxygen compounds	Organooxygen compounds	Carbohydrates and carbohydrate conjugates	8649.07	41891.4	33909.3	5564.8	1645.5	2680.04	40959.8	10726.8	4319.71	12395.2	11231.5	12351.2
M537T202_2	537.254	201.819	Iso-roridine e	[M+Na]+	0.869117491587672			Lipids and lipid-like molecules	Prenol lipids	Sesquiterpenoids	64303.7	29337.2	36996.5	24336.3	39575.5	26134.4	40474.2	39755.2	34621.3	26091.4	25587.8	26107
M499T205	499.12	205.254	Isochlorogenic acid b	[M+H-H2O]+	0.909989304471008	HMDB0030705	C10468	Organic oxygen compounds	Organooxygen compounds	Alcohols and polyols	7408.16	92599.2	8106.67	46157.3	380.562	11481.6	5418.07	1630	1544.11	15411.7	14538.9	14572.6
M415T219	415.284	218.56	Isodeoxycholic acid	[M+Na]+	0.851521942926883	HMDB0002536	C17661	Lipids and lipid-like molecules	Steroids and steroid derivatives	Bile acids, alcohols and derivatives	248484	118368	95588.1	143356	104023	133738	140153	144538	166905	221833	176185	222249
M429T204	429.19	204.474	Isomajdine	[M+H]+	0.98396682133107						253821	268548	465871	179369	92866.6	106721	329346	220736	195528	212365	206346	212331
M585T157	585.426	157.356	Isopropyl dodec-11-enylfluorophosphonate	[2M+H]+	0.944865570722415			Organic acids and derivatives	Organic phosphonic acids and derivatives	Phosphonic acid esters	2.02939e+06	465316	873421	1.19706e+06	774198	882970	727650	842462	461819	374859	442292	442273
M589T161	589.456	160.893	Isopropyl dodecylfluorophosphonate	[2M+H]+	0.799647591719148			Organic acids and derivatives	Organic phosphonic acids and derivatives	Phosphonic acid esters	421266	126296	165211	196639	270118	152790	321961	195798	192613	119207	116717	123070
M291T378	291.056	378.49	Isoprothiolane	[M+H]+	0.751992903493486	HMDB0031779	C11111	Organic acids and derivatives	Carboxylic acids and derivatives	Dicarboxylic acids and derivatives	1.03056e+06	700790	1.211e+06	521754	945521	711578	1.35185e+06	1.25981e+06	1.3606e+06	923134	898087	921041
M303T418	303.037	417.827	Isoquercitin	[M+H-C6H10O5]+	0.991956022730205	HMDB0037362	C05623	Phenylpropanoids and polyketides	Flavonoids	Flavonoid glycosides	97204.4	301400	602919	186216	74711.1	105709	284966	187552	249416	185209	181809	185164
M443T197	443.133	197.387	Isorhapontin	[M+Na]+	0.982268838563149		C10266	Phenylpropanoids and polyketides	Stilbenes	Stilbene glycosides	271630	155904	240484	70743.9	86762.9	56924.9	176665	120017	128141	116708	116755	118842
M180T257	180.079	256.693	Isosafrole	[M+NH4]+	0.710635272166074		C10472				195082	89425.7	58698	55793.8	40682.6	37055.8	59533.8	17890.5	27613	33417.9	33417.1	34911.8
M287T148	287.098	148.417	Isosakuranetin	[M+H]+	0.98846361276831		C05334	Phenylpropanoids and polyketides	Flavonoids	O-methylated flavonoids	804267	1.00195e+06	1.09274e+06	820905	303757	521842	807671	382075	379035	723253	751504	722917
M736T114	736.5	114.066	Isovaleryl-l-carnitine	[3M+H]+	0.983624526770822			Lipids and lipid-like molecules	Fatty Acyls	Fatty acid esters	903144	601012	960458	1.92307e+06	3.01216e+06	2.92839e+06	609821	2.43133e+06	2.36829e+06	718940	750281	719203
M705T141_2	705.266	141.195	Itraconazole	[M+H]+	0.820635200002147	HMDB0015298		Organoheterocyclic compounds	Diazinanes	Piperazines	733252	87753.4	71017.3	170551	77481.1	134332	64933.3	73140.1	39815.8	164630	90766.9	164923
M229T66	229.149	66.098	Jasmine lactone	(M+CH3COO+2H)+	0.7921						310113	500914	84506.9	212979	66359.1	129164	410770	85593.9	29736	117796	117364	131536
M733T180_2	733.218	179.68	Jasplakinolide	[M+Na+2i]+	0.952393076648446		C16883	Organic acids and derivatives	Peptidomimetics	Hybrid peptides	25422	185353	323409	169959	241362	194898	256170	300891	312342	299668	286486	299544
M175T341	175.053	340.904	Juglone	[M+H]+	0.867452319648164	HMDB0030773	C03840	Benzenoids	Naphthalenes	Naphthoquinones	68709.3	168813	136091	99412.8	72306.5	65648	175287	100902	162248	130982	123044	123089
M601T479	601.167	478.711	Kaempferitrin	[M+Na]+	0.977737317972841	HMDB0037438	C16981	Phenylpropanoids and polyketides	Flavonoids	Flavonoid glycosides	500948	895758	404115	26051.6	265516	327791	224540	191526	308713	430369	409782	431399
M216T162	216.064	162.475	Kinetin	[M+H]+	0.751714697331504	HMDB0012245	C08272	Organoheterocyclic compounds	Imidazopyrimidines	Purines and purine derivatives	65242.5	1482.02	2199.93	15553.8	5477.26	3447.19	2645.04	2013.6	4798.77	2810.67	2818.89	2998.16
M439T422	439.123	422.418	Kotanin	[M+H]+	0.991193600914336						1.75086e+07	2.99585e+07	2.4086e+07	1.84146e+07	1.75645e+07	2.33482e+07	7.64594e+06	1.09436e+07	7.20693e+06	1.64033e+07	1.59804e+07	1.64057e+07
M314T336	314.132	336.204	Kresoxim-methyl	[M+H]+	0.792659400825766		C11017				102605	43583.8	43137.1	21656.9	13155	17545.4	57818.9	11978.9	22509.6	17452	18004.2	18033.9
M531T152	531.326	152.229	Kukoamine b	[M+H]+	0.976646250906143	HMDB0060525		Benzenoids	Phenols	Benzenediols	68037.9	129083	137760	74399.3	45656	39154.1	100854	38271.8	50627.9	30960.6	40722.8	30211.2
M190T179	190.042	179.454	Kynurenic acid	[M+H]+	0.998531600220571	HMDB0000715	C01717	Organoheterocyclic compounds	Quinolines and derivatives	Quinoline carboxylic acids	947512	742990	62408	31075.9	3319.76	2340.32	25568.4	20025.2	17042.3	74237.9	71652.1	74340.5
M134T417_1	134.039	416.86	L-aspartic acid	[M+H]+	0.95851452320564	HMDB0062186	C00049	Organic acids and derivatives	Carboxylic acids and derivatives	Amino acids, peptides, and analogues	221029	75200.5	63084.3	66514.4	62896.2	54243.4	119506	59096.3	68083.3	63141.2	62978.9	60776.6
M281T335	281.101	334.906	L-Aspartyl-L-phenylalanine	[M+H]+	0.992002729913881	HMDB0000706		Organic acids and derivatives	Carboxylic acids and derivatives	Amino acids, peptides, and analogues	118577	50448.2	63224.7	40414.4	57189.3	45185.4	56591.6	35338	66670	40754.8	39431.5	41058.3
M162T345	162.105	345.305	L-carnitine	[M+H]+	0.993687240155567	HMDB0062496	C00318	Organic nitrogen compounds	Organonitrogen compounds	Quaternary ammonium salts	60077.4	749590	535965	1.35986e+06	915861	1.07099e+06	651035	1.92175e+06	2.04994e+06	1.17043e+06	1.16164e+06	1.16159e+06
M156T441	156.07	440.589	L-carnosine	[M+H-C3H5ON]+	0.996523577986631	HMDB0000033	C00386	Organic acids and derivatives	Peptidomimetics	Hybrid peptides	822229	3.44413e+06	5.15997e+06	6.20031e+06	2.45059e+06	4.77903e+06	9.32133e+06	1.25944e+07	1.19686e+07	8.01013e+06	8.05543e+06	7.25854e+06
M142T175	142.08	174.893	L-histidinol	[M+H]+	0.985861545506118	HMDB0003431	C00860	Organic nitrogen compounds	Organonitrogen compounds	Amines	150476	122203	163674	120950	114047	84253.1	178169	126454	156069	122755	122245	109828
M172T368	172.091	368.009	L-homoarginine	[M+H-NH3]+	0.819022094724426	HMDB0000670	C01924	Organic acids and derivatives	Carboxylic acids and derivatives	Amino acids, peptides, and analogues	50533.2	131914	132552	156638	35342.8	57282.8	95197.7	85575	59182.7	77382.1	77729.1	73096.7
M484T231	484.284	231.174	L-leucinamide, n-[(phenylmethoxy)carbonyl]-l-leucyl-n-[(1s)-1-formylbutyl]-	[M+Na]+	0.747103024041894			Organic acids and derivatives	Carboxylic acids and derivatives	Amino acids, peptides, and analogues	14296.6	26714.4	24557.8	16971	3039.03	4232.93	25997.7	37310.9	24952.6	13112.8	13561.1	12769.8
M230T329	230.166	328.957	L-NG-Monomethylarginine	(M+CH3CN+H)+	0.7387						68503.3	32180	23517.4	33918.8	31823.7	32650.2	22232.5	15739.4	11118.3	19400.5	19392.7	20337.9
M400T60	400.362	60.485	L-palmitoylcarnitine	[M+H]+	0.864848820427584	HMDB0000222	C02990	Lipids and lipid-like molecules	Fatty Acyls	Fatty acid esters	145669	37645	77892.5	53454.1	68590.3	65126.2	68344.3	71169.7	68038.3	102544	102553	99704.2
M231T240	231.136	239.87	L-Proline	(2M+H)+	0.7989	HMDB0000162	C00148	Organic acids and derivatives	Carboxylic acids and derivatives	"Amino acids, peptides, and analogues"	27405.5	36855	21788.4	26437.9	17007.6	18141.2	30305.2	27355.3	29396.1	22562.4	22554.8	22925.7
M240T201	240.139	200.62	L-propionylcarnitine	[M+Na]+	0.974468165308766	HMDB0062514		Lipids and lipid-like molecules	Fatty Acyls	Fatty acid esters	37871.9	36654.8	93642.4	50579.4	41680.3	43938.5	64470	207505	260730	100684	94406	100711
M277T439	277.128	439.197	L-saccharopine	[M+H]+	0.999643905650648	HMDB0062698	C00449	Organic acids and derivatives	Carboxylic acids and derivatives	Amino acids, peptides, and analogues	158435	583453	270782	78170.7	31736.5	45195.9	173600	165668	325153	161028	155388	160941
M445T219	445.142	218.985	Lamiide	[M+Na]+	0.968792073767951		C11644	Lipids and lipid-like molecules	Prenol lipids	Terpene glycosides	256262	121643	16082.7	76703.1	27365.7	28600.2	79055	42162.2	14080	18717.2	21838.4	18602.1
M705T251	705.205	250.57	Laminaritetraose	[M+K]+	0.99279387835292			Organic oxygen compounds	Organooxygen compounds	Carbohydrates and carbohydrate conjugates	995860	829270	995852	598954	493106	385171	730735	675092	476029	511407	497873	511533
M1008T180_1	1007.51	180.234	Lanatoside c	[M+Na]+	0.986754764881171		C13470	Lipids and lipid-like molecules	Steroids and steroid derivatives	Steroid lactones	584702	94227.6	203847	169745	309107	103315	505433	108154	196888	121406	120909	134348
M585T183_1	585.336	183.124	Lappaconitine	[M+H]+	0.823302818598732		C08694	Lipids and lipid-like molecules	Prenol lipids	Diterpenoids	20167.2	9548.22	23243.3	27274.3	30882.7	17394.9	70006.8	7254.75	22374	18743.9	15856.1	19138.9
M428T504	428.206	503.87	Lasiocarpine n-oxide	[M+H]+	0.97696067948032						3594.37	56212.2	73837.9	10269.6	42765.8	51856.9	70078	23413.9	113902	77279.9	70742	77481.1
M287T130	287.152	130.071	Latanoprost lactone diol	[M+H-H2O]+	0.801049824449072			Organoheterocyclic compounds	Lactones	Gamma butyrolactones	371651	238338	111982	120181	53514.1	62762.6	64758.3	83689.5	79336.4	64160.8	61888.2	82284.5
M319T297	319.087	297.003	Lecanoric acid	[M+H]+	0.960128199222065		C02868				896312	645623	487082	360009	225963	252853	382559	169814	192634	333079	323958	324432
M541T52	541.365	52.444	Leptomycin b	[M+H]+	0.840627300623858			Lipids and lipid-like molecules	Fatty Acyls	Fatty acids and conjugates	1.40167e+06	812737	751592	359993	187757	202472	1.01958e+06	380390	605185	825486	802057	824759
M203T48	203.133	47.823	Leu-Ala	[M+H]+	0.982080157341998			Organic acids and derivatives	Carboxylic acids and derivatives	Amino acids, peptides, and analogues	186094	218338	204436	226160	113996	165890	207342	129949	214890	191309	190858	203612
M359T324_1	359.226	323.715	Leu-Ala-Arg	[M+H]+	0.759696411649513			Organic acids and derivatives	Carboxylic acids and derivatives	Amino acids, peptides, and analogues	52331.4	34980.1	54790.3	40032.7	60059.2	41941	25898	27973.1	38510.1	45431.9	45436.8	41095.5
M374T380	374.223	380.41	Leu-Asn-Lys	[M+H]+	0.868273076430096			Organic acids and derivatives	Carboxylic acids and derivatives	Amino acids, peptides, and analogues	492778	195971	177915	135589	174286	239241	222753	192358	296022	169835	165246	168244
M302T204	302.194	204.474	Leu-Gly-Leu	[M+H]+	0.882276240439097			Organic acids and derivatives	Carboxylic acids and derivatives	Amino acids, peptides, and analogues	1.6301e+06	720987	645969	547042	373356	317996	581057	316564	205892	379313	364705	365412
M317T387	317.205	387.382	Leu-Gly-Lys	[M+H]+	0.923887103487797			Organic acids and derivatives	Carboxylic acids and derivatives	Amino acids, peptides, and analogues	1.38686e+06	627074	1.10949e+06	350704	626582	721677	1.13105e+06	1.03279e+06	1.18878e+06	905078	838310	841811
M401T228	401.268	227.699	Leu-Ile-Arg	[M+H]+	0.854715771585065			Organic acids and derivatives	Carboxylic acids and derivatives	Amino acids, peptides, and analogues	374058	195018	173493	145609	86972	93242.6	133332	96545.7	129503	113726	112428	113706
M388T535	388.276	535.082	Leu-Lys-Lys	[M+H]+	0.821236936168995			Organic acids and derivatives	Carboxylic acids and derivatives	Amino acids, peptides, and analogues	63302.6	2283.29	7172.73	5151.99	6003.63	6686.37	5177.38	6329.34	5851.82	9248.27	6176.95	6511.54
M263T183	263.132	182.702	Leu-Met	[M+H]+	0.983454954445584			Organic acids and derivatives	Carboxylic acids and derivatives	Amino acids, peptides, and analogues	84403.9	55274.8	268051	142181	99661.9	118959	268535	179430	226265	162087	155598	161811
M279T167	279.158	166.781	Leu-Phe	[M+H]+	0.99327066910489			Organic acids and derivatives	Carboxylic acids and derivatives	Amino acids, peptides, and analogues	3.79823e+06	2.29308e+06	2.76322e+06	2.50367e+06	3.0445e+06	2.28439e+06	2.58467e+06	2.4916e+06	3.48157e+06	2.48807e+06	2.4439e+06	2.48835e+06
M435T295_1	435.277	295	Leu-Phe-Arg	[M+H]+	0.966959206770243			Organic acids and derivatives	Carboxylic acids and derivatives	Amino acids, peptides, and analogues	673262	463734	288156	218312	170348	170803	188364	88759.1	177119	193157	191489	191531
M385T38_2	385.273	38.4215	Leu-Pro-Arg	[M+H]+	0.971552636535919			Organic acids and derivatives	Carboxylic acids and derivatives	Amino acids, peptides, and analogues	178391	301050	309700	274060	24610.6	251063	179023	276236	202651	251210	250899	231707
M219T259	219.124	259.187	Leu-Ser	[M+H]+	0.929260554217233			Organic acids and derivatives	Carboxylic acids and derivatives	Amino acids, peptides, and analogues	368182	195350	162667	198857	163097	134450	203671	133143	138462	127290	125189	127309
M132T264	132.095	264.185	Leucine	[M+H]+	0.982982256418018	HMDB0000687	C00123	Organic acids and derivatives	Carboxylic acids and derivatives	Amino acids, peptides, and analogues	3.18302e+06	1.30465e+06	1.10462e+06	1.14325e+06	994887	976622	1.75954e+06	965004	1.14366e+06	1.36069e+06	1.32708e+06	1.3598e+06
M556T440	556.292	440.327	Leucine enkephalin	[M+H]+	0.708948194841219			Organic acids and derivatives	Carboxylic acids and derivatives	Amino acids, peptides, and analogues	41975.4	17331.7	24497	51590.7	23181.1	39233.7	78719.9	33851.7	28106.7	37154.9	33540.2	40877.5
M603T184_1	603.144	184.086	Leucoside	[M+Na]+	0.739009764314528			Phenylpropanoids and polyketides	Flavonoids	Flavonoid glycosides	10730.6	21229.9	29146.6	5260.57	6370.21	6199.32	6529.75	3910.5	11675.4	9257.05	7937.73	7621.21
M245T180	245.176	180.16	Leucylleucine	[M+H]+	0.86377013973415	HMDB0028933	C11332	Organic acids and derivatives	Carboxylic acids and derivatives	Amino acids, peptides, and analogues	3.1897e+06	2.07075e+06	2.57822e+06	1.71151e+06	1.58886e+06	1.20259e+06	2.02556e+06	1.70575e+06	2.10228e+06	1.66221e+06	1.62312e+06	1.66317e+06
M511T102_1	511.264	102.397	Leukotriene d4 methyl ester	[M+H]+	0.906476339222154			Organic acids and derivatives	Carboxylic acids and derivatives	Amino acids, peptides, and analogues	31431.6	41409.7	65708	75538.9	24721.6	44142.8	59053.2	34723.2	47881.7	55418.7	63755.2	55591
M476T290_1	476.264	289.678	Leukotriene e4 methyl ester	[M+Na]+	0.832497085901053			Organic acids and derivatives	Carboxylic acids and derivatives	Amino acids, peptides, and analogues	2445.59	8013.31	57233	20937.4	4940.61	7996.46	57847.1	98658.4	128622	46922.5	46921.8	46208.1
M591T36	591.253	36.031	Leukotriene f4	[M+Na]+	0.988224308852654		C06462	Lipids and lipid-like molecules	Fatty Acyls	Eicosanoids	5.60246e+06	9.05483e+06	1.79644e+07	1.50544e+07	1.40736e+07	1.48505e+07	1.90279e+07	2.53383e+07	2.41086e+07	8.44913e+06	8.61718e+06	8.44785e+06
M171T334	171.094	334.257	Levetiracetam	[M+H]+	0.986040072684349	HMDB0015333	C07841	Organic acids and derivatives	Carboxylic acids and derivatives	Amino acids, peptides, and analogues	39107.5	98869.2	7304.82	7385.8	35925.9	21381.2	1749.9	12865.1	7678.08	24507.2	23655.6	23657.1
M99T18	99.0512	17.755	Levulinic acid	[M+H-H2O]+	0.818316014314661	HMDB0000720		Organic acids and derivatives	Keto acids and derivatives	Gamma-keto acids and derivatives	22520.7	27374.1	24578.2	17932.3	34267.1	13005.3	37567.8	31145.2	28073.4	29649.2	29641.1	27937.6
M473T383	473.263	383.112	Linagliptin (bi-1356)	[M+H]+	0.785250980916182			Organoheterocyclic compounds	Imidazopyrimidines	Purines and purine derivatives	257998	153521	88041.7	49919.2	82146.8	48812.8	61973.7	147298	190605	99665.7	103579	100986
M281T54	281.235	54.34	Linoleic acid	[M+H]+	0.846813917611782	HMDB0000673	C01595	Lipids and lipid-like molecules	Fatty Acyls	Lineolic acids and derivatives	38706.8	41363	44949.7	10525.2	83099.1	137909	255621	299881	41822.3	75593	118370	75675.7
M263T97_2	263.227	96.666	Linoleic acid methyl ester	[M+H-CH4O]+	0.911421950476856	HMDB0034381		Lipids and lipid-like molecules	Fatty Acyls	Lineolic acids and derivatives	1.2514e+06	392086	434917	467224	515498	519092	598782	437877	520700	409118	388720	390353
M279T64	279.22	64.008	Linolenic acid	[M+H]+	0.910900136832007	HMDB0001388	C06427	Lipids and lipid-like molecules	Fatty Acyls	Lineolic acids and derivatives	4.63457e+06	6.74545e+06	2.20248e+06	681038	1.04601e+06	1.20428e+06	1.45257e+06	1.16088e+06	1.7297e+06	1.74738e+06	1.65958e+06	1.65851e+06
M324T162	324.275	162.412	Linoleoyl ethanolamide	[M+H]+	0.792298856894012	HMDB0012252		Organic nitrogen compounds	Organonitrogen compounds	Amines	5553.82	119854	2025.53	1802.03	18094.6	3337.48	5990.38	4367.68	5990.38	6714.97	5319.15	6698.21
M263T37	263.227	36.713	Linoleoylglycine	[M+H-C2H5O2N]+	0.990838398928417			Organic acids and derivatives	Carboxylic acids and derivatives	Amino acids, peptides, and analogues	5.14773e+06	3.87148e+06	4.03828e+06	4.59909e+06	4.56925e+06	5.95995e+06	4.27294e+06	3.85807e+06	5.17194e+06	4.38581e+06	4.33209e+06	4.34865e+06
M432T232_1	432.128	232.472	Linustatin	[M+Na]+	0.958241990951446	HMDB0014465	C08333	Organic oxygen compounds	Organooxygen compounds	Carbohydrates and carbohydrate conjugates	9887.93	93745.8	106048	46695.9	18069.1	16699.8	118474	75247	39057.7	49256	50930.7	50934.1
M521T317	521.095	317.407	Lithospermic acid	[M+H-H2O]+	0.930416172936675		C08745				19801.6	25312.8	58947.2	35042.2	36095.3	37476	51338.3	57075.7	58185.7	40560.5	42125.7	42186.8
M892T500	892.253	500.295	Lnfp iii	[M+K]+	0.986579165679677			Organic oxygen compounds	Organooxygen compounds	Carbohydrates and carbohydrate conjugates	143518	148946	105208	70357.4	46611.4	66999	77886	76805.4	68819.2	78624	73034.9	74197.7
M746T224_1	746.229	224.434	Lnnt	[M+K]+	0.981420022426176			Organic oxygen compounds	Organooxygen compounds	Carbohydrates and carbohydrate conjugates	51308.4	18874.2	25565.5	7381.66	6410.57	8355.36	44016.8	21786.1	14559.1	2494.28	7802.57	6256.86
M730T153_2	730.256	152.696	Lnt	[M+Na]+	0.956513376077349	HMDB0006566		Organic oxygen compounds	Organooxygen compounds	Carbohydrates and carbohydrate conjugates	42818.2	63834.1	135192	51914.6	18056.6	32333.9	131709	48110.8	64157	76316.5	68225.2	68386.9
M479T148_2	479.181	147.609	Lobaric acid	[M+Na]+	0.934702002536038						206689	402151	213801	213922	90870.4	139171	198767	180801	186098	268485	246858	247022
M399T208	399.122	208.305	Loganic acid	[M+Na]+	0.747806813600644		C01512	Lipids and lipid-like molecules	Prenol lipids	Terpene glycosides	176349	129562	212190	140017	94179.5	95115.9	179561	101768	84113.9	92645.3	89678.1	92662.9
M413T291	413.161	291.207	Loganin	[M+Na]+	0.992442557316109		C01433	Lipids and lipid-like molecules	Prenol lipids	Terpene glycosides	379999	294760	146994	158367	132095	95820.1	208389	155738	141965	135184	129770	135199
M637T420	637.071	420.449	Lonafarnib	[M+H]+	0.828008582410645						20166.2	26672.5	9919.37	26197.2	13833.7	28133.9	9529.73	24876.8	3329.63	10291.9	13449.3	13475.3
M477T104	477.225	104.299	Loperamide	[M+H]+	0.970629414389254	HMDB0004999	C07080	Benzenoids	Benzene and substituted derivatives	Diphenylmethanes	526064	1.22054e+06	1.07451e+06	901196	340855	533623	911855	530285	611609	682775	713028	712577
M687T373	687.214	372.834	Loxapine n-oxide	[2M+H]+	0.96619555978724			Organoheterocyclic compounds	Benzoxazepines	Dibenzoxazepines	85041.4	56140.5	53826.2	79011.7	71304.2	59315.3	63792.8	33382.4	21339.1	82821.4	82541.3	84869.9
M365T114	365.214	114.177	Loxistatin	[M+Na]+	0.99468879078373			Organoheterocyclic compounds	Epoxides	Oxirane carboxylic acids and derivatives	1.3321e+06	5.55631e+06	1.59209e+06	1.02634e+06	1.05822e+06	946250	916744	472324	1.11453e+06	1.74716e+06	1.78227e+06	1.74693e+06
M522T178_2	522.347	178.367	Lpc 18:1	[M+H]+	0.937721804860714			Lipids and lipid-like molecules	Glycerophospholipids	Glycerophosphocholines	250331	299676	195250	120800	285603	157733	260415	246965	148727	137815	135001	137596
M520T180	520.33	179.644	Lpc 18:2	[M+H]+	0.95250755252312			Lipids and lipid-like molecules	Glycerophospholipids	Glycerophosphocholines	1.17199e+06	1.42875e+06	700377	511933	1.63586e+06	1.00463e+06	1.05498e+06	1.06253e+06	668060	741683	719549	742090
M243T69	243.078	69.176	Lumichrome	[M+H]+	0.970677005883607		C01727	Organoheterocyclic compounds	Pteridines and derivatives	Alloxazines and isoalloxazines	2.69863e+06	96568.5	104999	160150	70894.5	96915.1	44980.7	46409.2	47360.4	87128.4	84180.5	93584.2
M460T425	460.231	425.272	Lunarine	[M+Na]+	0.871385112318088		C10603				192335	123517	88280.2	86506.5	80567.3	84772	118701	107164	116104	84428.2	82068.8	84364.7
M465T226	465.166	226.357	Lusitanicoside	[M+Na]+	0.841152519656862		C10474	Organic oxygen compounds	Organooxygen compounds	Carbohydrates and carbohydrate conjugates	121161	74162.3	42754.8	34997.2	12654.5	15401.7	9867.17	46386.3	27286.9	28241.3	28260.2	28759.1
M260T278	260.149	277.982	Lys-Asn	M+	0.99						267276	100344	134498	104356	118878	88432.7	130228	125182	174001	101928	101857	104860
M417T410	417.252	409.757	Lys-Asn-Arg	[M+H]+	0.781494138809802			Organic acids and derivatives	Carboxylic acids and derivatives	Amino acids, peptides, and analogues	321539	153566	48025.6	23636.5	25827.3	98006.6	41394	32184.8	49742.9	88250.7	76616.9	88136
M203T256	203.131	255.639	Lys-Gly	M+	0.7396						290632	135760	106879	138995	118695	93186.7	129108	106766	105668	109990	110181	108481
M260T372	260.185	371.717	Lys-Ile	[M+H]+	0.998617688405074			Organic acids and derivatives	Carboxylic acids and derivatives	Amino acids, peptides, and analogues	937870	152737	625434	171286	728494	485856	430901	651009	927291	445253	442052	468449
M416T528	416.28	528.401	Lys-Ile-Arg	[M+H]+	0.886669019753273			Organic acids and derivatives	Carboxylic acids and derivatives	Amino acids, peptides, and analogues	301380	68509.6	8337.25	4044.4	13298.2	22750.9	45199	14732.8	15455.7	21956.9	18570.8	18951.2
M416T413_2	416.28	413.039	Lys-Leu-Arg	[M+H]+	0.722308137285176			Organic acids and derivatives	Carboxylic acids and derivatives	Amino acids, peptides, and analogues	326119	108650	88559.4	24724.2	48153.9	30939.8	43549.2	57195.9	120920	56981.5	63322.8	68613.4
M294T512	294.179	511.803	Lys-Phe	[M+H]+	0.715343054529401			Organic acids and derivatives	Carboxylic acids and derivatives	Amino acids, peptides, and analogues	31852.6	5484.65	25111.1	12646.9	9777.16	14278.1	25444.6	32206	16879.2	19608.6	19058.4	19613.4
M244T474	244.155	474.227	Lys-Pro	[M+H]+	0.991431832281656			Organic acids and derivatives	Carboxylic acids and derivatives	Amino acids, peptides, and analogues	242645	471260	442316	106951	110908	167667	111903	460214	98692.9	178199	181327	198573
M233T472	233.139	471.888	Lys-Ser	M+	0.9851						74447.9	287673	56651.9	37181.9	69022	37140.7	189769	101088	90289	83955.9	83946.3	85320.8
M248T428	248.15	428.434	Lys-Thr	[M+H]+	0.988932138812557			Organic acids and derivatives	Carboxylic acids and derivatives	Amino acids, peptides, and analogues	611268	220816	240775	227145	256550	204476	301281	232950	427749	191046	185711	190732
M332T468	332.177	467.926	Lys-Trp	M+	0.9303						96187.1	58943.3	47525.3	47467.5	21058.3	21276.6	45123.4	29788.7	32021.2	21664.1	20739.7	20760.4
M310T392	310.162	392.192	Lys-Tyr	[M+H]+	0.973389567674527			Organic acids and derivatives	Carboxylic acids and derivatives	Amino acids, peptides, and analogues	98446.5	160407	37737.1	23508.7	29519.2	57540.2	142995	16914	84162	62084.5	74879.1	74925.5
M246T373_2	246.171	372.774	Lys-Val	[M+H]+	0.997718660795212			Organic acids and derivatives	Carboxylic acids and derivatives	Amino acids, peptides, and analogues	664779	297118	380586	249453	654475	399231	487648	307017	898576	372571	367372	372528
M130T300	130.08	299.666	Lysine	[M+H-NH3]+	0.998989994788401	HMDB0000182	C00047	Organic acids and derivatives	Carboxylic acids and derivatives	Amino acids, peptides, and analogues	136358	2.27912e+06	689342	779224	1.97004e+06	1.35501e+06	1.70187e+06	608298	853643	1.02698e+06	1.00194e+06	1.02692e+06
M527T106	527.351	106.485	Madecassic acid	[M+Na]+	0.849772082939639			Lipids and lipid-like molecules	Prenol lipids	Triterpenoids	1.1365e+06	718473	951984	679043	238750	222291	1.03182e+06	235882	399759	495373	495246	510526
M976T156	975.5	156.201	Madecassoside	[M+H]+	0.89663174975804			Lipids and lipid-like molecules	Prenol lipids	Terpene glycosides	4.37919e+06	1.51963e+06	2.17224e+06	2.96357e+06	2.46271e+06	3.14816e+06	2.45072e+06	2.62604e+06	2.49282e+06	1.39543e+06	1.55731e+06	1.55689e+06
M527T302	527.158	301.999	Maltotriose	[M+Na]+	0.989925545029713	HMDB0001262	C01835	Organic oxygen compounds	Organooxygen compounds	Carbohydrates and carbohydrate conjugates	131947	107685	296571	171388	153862	150169	135306	199406	382076	214414	214520	226454
M949T199_1	949.279	198.684	Man3 a	[M+K]+	0.958757666431039			Organic oxygen compounds	Organooxygen compounds	Carbohydrates and carbohydrate conjugates	67501.7	51795.5	65033.1	38155.1	29435.9	27869	99077.3	38565	24778.4	38212.1	36728	37226.9
M637T243_1	637.218	242.88	Man5	[M+H+K]2+	0.832828612044278			Organic oxygen compounds	Organooxygen compounds	Carbohydrates and carbohydrate conjugates	24763.5	19913.2	14572	22242.6	7098.46	7196.72	56518.2	35649.5	10706.9	19901.3	18776.7	19903.6
M799T150_1	799.244	149.702	Man7 d3	[M+H+K]2+	0.71899154115887			Organic oxygen compounds	Organooxygen compounds	Carbohydrates and carbohydrate conjugates	32286.5	31970.1	36642.9	32621.3	24643.6	24780.3	26543.9	18216.7	30751.3	25076.1	25980.6	25362
M880T159	880.262	158.973	Man8 d1d3	[M+H+K]2+	0.78666667135571			Organic oxygen compounds	Organooxygen compounds	Carbohydrates and carbohydrate conjugates	22412.5	65587.7	101037	21039.5	26058.3	20712.8	121624	16995	134323	91719.2	86059.3	86233.2
M961T258_1	961.288	258.06	Man9	[M+H+K]2+	0.743934652820947						247432	133127	93434.1	79115.2	35627	26240.2	68030.5	32518.2	18657.1	46957.3	45449.2	46286.6
M434T133	434.124	132.52	Mandipropamid	[M+Na]+	0.959512410298386		C18522	Benzenoids	Benzene and substituted derivatives	Benzylethers	99870.3	78239.4	293055	79842.1	93071.2	81415.6	239814	225998	359633	140947	146678	144642
M411T182_3	411.193	181.592	Mangostine	[M+H]+	0.986514684099771	HMDB0035796	C10080	Organoheterocyclic compounds	Benzopyrans	1-benzopyrans	1.57506e+06	9.18379e+06	1.298e+07	8.79743e+06	6.51874e+06	7.50196e+06	1.06461e+07	9.02194e+06	8.58422e+06	9.99098e+06	9.82913e+06	9.99072e+06
M551T155	551.256	154.544	Manumycin a	[M+H]+	0.922642114149622		C12111	Organic oxygen compounds	Organooxygen compounds	Carbonyl compounds	23454.6	73520.8	42985.9	43258.9	3711.67	13704	165671	33011.8	19400.7	78481.9	62629	82121.9
M383T201	383.198	201.471	Maresin 1	[M+Na]+	0.891187824024097			Lipids and lipid-like molecules	Fatty Acyls	Fatty acids and conjugates	402489	481112	28586.8	60938.2	94279.2	49641.1	54300	22188.5	28003.4	65989.4	64537.2	64552.9
M503T45	503.351	44.785	Medicagenic acid	[M+H]+	0.736221814156849			Lipids and lipid-like molecules	Prenol lipids	Triterpenoids	1.00021e+06	352464	672689	976163	209652	525999	1.01816e+06	331940	681456	570603	505354	505888
M127T178	127.067	177.547	Melamine	[M+H]+	0.879635630269621	HMDB0041922	C08737	Organoheterocyclic compounds	Triazines	1,3,5-triazines	661233	161130	284786	15820	89014.9	70416.3	105448	65804.2	58787.8	137055	132144	136622
M527T451	527.147	450.939	Melezitose	[M+Na]+	0.989776666761125	HMDB0011730	C08243	Organic oxygen compounds	Organooxygen compounds	Carbohydrates and carbohydrate conjugates	587170	434986	734809	509101	417676	358630	389881	500600	466117	500191	496953	520203
M365T387_2	365.089	387.315	Melibiose	[M+Na]+	0.977478278230795	HMDB0000048	C05402	Organic oxygen compounds	Organooxygen compounds	Carbohydrates and carbohydrate conjugates	3.09148e+06	2.27903e+06	1.0364e+06	932637	686445	1.36592e+06	3.16291e+06	730792	1.90991e+06	2.5078e+06	2.80325e+06	2.50207e+06
M174T324	174.127	323.736	Meperidine	[M+H-C3H6O2]+	0.994545068077251	HMDB0014597	C07128	Organoheterocyclic compounds	Piperidines	Phenylpiperidines	8889.16	8095.76	19791.3	23741.4	16892.2	25315.9	18877.8	23711.7	20070.2	15708.6	15760.5	16630.8
M379T373	379.192	372.855	Met-Thr-Lys	[M+H]+	0.973407420733409			Organic acids and derivatives	Carboxylic acids and derivatives	Amino acids, peptides, and analogues	17859	9684.93	12873.2	7356.37	14476.4	14209	20580.7	10743.1	44324.8	11134	11332.3	11132.4
M393T426	393.173	425.885	Met(o)-Ala-arg	[M+H]+	0.857257876647247			Organic acids and derivatives	Carboxylic acids and derivatives	Amino acids, peptides, and analogues	258929	161770	112192	113566	121206	67310.8	144931	133966	144780	116237	118234	118142
M436T443	436.177	442.522	Met(o)-Asn-Arg	[M+H]+	0.833590545161462			Organic acids and derivatives	Carboxylic acids and derivatives	Amino acids, peptides, and analogues	166489	70333.3	63973.6	33132.2	36824.5	29548.1	67799.4	38753	63498.3	41080.6	38322	41066.1
M419T454	419.188	453.687	Met(o)-pro-arg	[M+H]+	0.778343027724158			Organic acids and derivatives	Carboxylic acids and derivatives	Amino acids, peptides, and analogues	85442.9	23307.1	11925	12123.1	13997.6	11971.8	28999.8	11040.9	24053.1	11915.9	11862.2	12692.6
M421T391_2	421.203	391.202	Met(o)-Val-Arg	[M+H]+	0.861469045203836			Organic acids and derivatives	Carboxylic acids and derivatives	Amino acids, peptides, and analogues	203438	171814	37070.5	33976.7	24781.6	28128.8	45819.1	17995.6	75134.4	42084.2	43466.4	42057
M504T336	504.068	335.859	Methanone, (2-iodo-5-nitrophenyl)[1-[(1-methyl-2-piperidinyl)methyl]-1h-indol-3-yl]-	[M+H]+	0.928128838593964			Organoheterocyclic compounds	Indoles and derivatives	Benzoylindoles	2141.6	6384.52	3842.9	1105.16	752.348	1228.39	1360.18	7888.62	8307.82	3404.88	3350.1	3821.85
M135T340	135.041	340.125	Methanone, (3-methoxyphenyl)(1-pentyl-1h-indol-3-yl)-	[M+H-C13H17N]+	0.771939694228447			Organoheterocyclic compounds	Indoles and derivatives	Benzoylindoles	108289	126514	71654.2	64097.8	126418	84160.7	121449	111358	136403	109575	104746	109646
M166T371	166.046	370.747	Methionine sulfoxide	[M+H]+	0.870359946016324		C02989	Organic acids and derivatives	Carboxylic acids and derivatives	Amino acids, peptides, and analogues	215945	135287	40450.7	177386	107046	83627.6	43066	14822.8	23482.7	84713.9	74240.4	74090.1
M261T156	261.211	155.727	Methyl .gamma.-linolenate	[M+H-CH4O]+	0.902994400837494			Lipids and lipid-like molecules	Fatty Acyls	Lineolic acids and derivatives	721732	192626	337000	553729	361141	474789	274875	675742	488656	292279	286643	325769
M583T412	583.212	411.819	Methyl (2r)-2-[(1s,2r,4s,9r,10r,14s,15s,17s)-17-(acetyloxy)-9-(furan-3-yl)-1-hydroxy-10,14,16,16-tetramethyl-7,18-dioxo-3,8-dioxapentacyclo[12.3.1.0,.0,.0,]octadecan-15-yl]-2-hydroxyacetate	[M+Na]+	0.700725550254522			Lipids and lipid-like molecules	Prenol lipids	Triterpenoids	8601.57	9422.88	13722.2	8657.39	11306.7	7909.42	8575.58	9445.3	10057.2	9239.39	9487.86	9415.93
M397T200	397.166	200.248	Methyl (2s,4as,6ar,7r,10ar,10br)-2-(furan-3-yl)-7-hydroxy-6a,10b-dimethyl-4-oxo-2,4a,5,6,10,10a-hexahydro-1h-benzo[f]isochromene-7-carboxylate	[M+Na]+	0.89597849958636			Lipids and lipid-like molecules	Prenol lipids	Terpene lactones	32749.3	39289.5	27635.4	12063.2	12508.6	10925.3	38677.8	26167.3	31544	27119.6	26423.7	26865.8
M575T160	575.187	159.934	Methyl (4ar,6s,7r,7as)-4a,7-dihydroxy-7-methyl-6-[(e)-3-phenylprop-2-enoyl]oxy-1-[(2s,3r,4s,5s,6r)-3,4,5-trihydroxy-6-(hydroxymethyl)oxan-2-yl]oxy-1,5,6,7a-tetrahydrocyclopenta[c]pyran-4-carboxylate	[M+Na]+	0.749465698503419			Lipids and lipid-like molecules	Prenol lipids	Terpene glycosides	16560.4	56232.4	32883.4	6846.58	3197.73	2293.22	13276.2	4428.72	5727.74	11811.4	11616.4	11809.6
M605T151	605.195	150.972	Methyl (4s,5z,6s)-5-(2-acetyloxyethylidene)-4-[2-[2-(4-hydroxyphenyl)ethoxy]-2-oxoethyl]-6-[(2s,3r,4s,5s,6r)-3,4,5-trihydroxy-6-(hydroxymethyl)oxan-2-yl]oxy-4h-pyran-3-carboxylate	[M+Na]+	0.785107667710299			Lipids and lipid-like molecules	Prenol lipids	Terpene glycosides	18609.3	23398.7	38054.7	13483.6	6514.63	7716.09	18394.5	16000.2	11061.7	19992.8	19530.2	17350.7
M563T180	563.147	180.025	Methyl (4s,5z,6s)-5-(2-hydroxyethylidene)-4-[2-[2-(4-hydroxyphenyl)ethoxy]-2-oxoethyl]-6-[(2s,3r,4s,5s,6r)-3,4,5-trihydroxy-6-(hydroxymethyl)oxan-2-yl]oxy-4h-pyran-3-carboxylate	[M+Na]+	0.953523545883451			Lipids and lipid-like molecules	Prenol lipids	Terpene glycosides	75111.3	232241	276960	150037	73505	117820	443431	21785.7	174426	334465	298508	335529
M152T199	152.064	199.199	Methyl 2-aminobenzoate	[M+H]+	0.729961206279799	HMDB0029703	C20634	Benzenoids	Benzene and substituted derivatives	Benzoic acids and derivatives	340821	403918	260962	138567	119513	115225	259496	161962	149959	197034	193944	196929
M155T163	155.1	163.032	Methyl 2-octynoate	[M+H]+	0.897972793755093	HMDB0031302		Lipids and lipid-like molecules	Fatty Acyls	Fatty acid esters	286628	1.38085e+06	350334	149867	209054	138412	141677	120551	152689	328120	305350	305370
M477T147_1	477.153	147.139	Methyl 3-(3,4-dihydroxyphenyl)-2-[[4-hydroxy-3-(3-methylbut-2-enyl)phenyl]methyl]-4-methoxy-5-oxofuran-2-carboxylate	[M+Na]+	0.794729434160808			Benzenoids	Phenols	Benzenediols	279902	480728	241807	289950	121334	164281	300376	294365	249130	349498	346731	343831
M599T391_1	599.242	391.348	Methyl 5,6-diacetyloxy-10-hydroxy-2,4b,7,7,10a,12a-hexamethyl-12-methylidene-1,4,8-trioxo-4a,5,6,6a,9,10,10b,11-octahydronaphtho[1,2-h]isochromene-2-carboxylate	[M+Na]+	0.801239926217334			Lipids and lipid-like molecules	Steroids and steroid derivatives	Oxosteroids	73251.6	42614.9	138021	34817.1	79725.3	53278.9	58440	69210.8	48944.4	52009.8	56015.5	56030.1
M207T228_2	207.14	228.275	Methyl jasmonate	[M+H-H2O]+	0.700538725147871	HMDB0036583	C11512	Lipids and lipid-like molecules	Fatty Acyls	Lineolic acids and derivatives	5.35003e+06	2.74735e+06	2.14724e+06	2.03254e+06	584721	1.04536e+06	1.781e+06	1.56832e+06	2.81281e+06	1.84275e+06	1.79808e+06	1.79847e+06
M153T96	153.048	96.367	Methyl salicylate	[M+H]+	0.922077388089156	HMDB0034172	C12305	Benzenoids	Benzene and substituted derivatives	Benzoic acids and derivatives	388742	270053	85396.6	192138	74021	83266.1	54545.6	51583.5	81901.1	56437.1	54441.1	53709.3
M491T336_1	491.131	336.211	Methyl salicylate .beta.-d-o-glucuronide triacetate methyl ester	[M+Na]+	0.713547431922797			Organic acids and derivatives	Carboxylic acids and derivatives	Pentacarboxylic acids and derivatives	209797	101314	38307.5	56659	26820.7	26098.5	90930.6	9311.12	7748.51	37352.9	41882.6	41845.3
M234T430	234.135	430.35	Methylphenidate	[M+H]+	0.959099024074701	HMDB0014566	C07196	Organic nitrogen compounds	Organonitrogen compounds	Amines	405892	341430	357691	359263	328551	270766	456731	290040	249472	286420	280907	286257
M457T135	457.199	135.017	Methylprednisolone succinate	[M+H-H2O]+	0.967342125141604			Lipids and lipid-like molecules	Steroids and steroid derivatives	Pregnane steroids	39377.5	110350	76418.2	92222.5	70594	75844.8	86558.5	71095.7	61843	127690	101822	100984
M128T191	128.064	191.387	Metronidazole	[M+H-C2H4O]+	0.95567455927419	HMDB0015052	C07203	Organoheterocyclic compounds	Azoles	Imidazoles	217460	700406	251877	112301	143920	113906	369958	200677	231665	237230	220652	220663
M413T586	413.248	585.891	Mevastatin	[M+Na]+	0.946200243489316		C13963	Organoheterocyclic compounds	Lactones	Delta valerolactones	35398.5	37273.2	27781.5	60423	34749	41331.8	26868.6	26719.6	14983.7	41714.4	41718.2	40664.9
M415T3_1	415.018	3.131	Miconazole	[M+H]+	0.969703993582122	HMDB0015242		Benzenoids	Benzene and substituted derivatives	Benzylethers	6074.7	2653.5	2004.71	5822.43	2527.17	4304.18	4723.92	2644.43	2069.52	2681.61	2682.94	2642.82
M996T148	995.568	147.52	Microcystin lr	[M+H]+	0.864566240839348		C05371	Organic acids and derivatives	Peptidomimetics	Hybrid peptides	23883.6	2386.06	19742.4	134688	88121.5	85775.3	8394.81	10012.8	2105.51	12075	12346	12342.3
M326T204	326.107	203.768	Midazolam	[M+H]+	0.991396375332595	HMDB0014821	C07524	Organoheterocyclic compounds	Benzodiazepines	1,4-benzodiazepines	264602	235174	358693	108551	80364.7	67645.6	215200	120906	91364.2	159428	153130	159550
M259T203_2	259.095	202.553	Mimosine	(M+CH3COO+2H)+	0.6218						58782.8	132226	23919.7	22579.8	29325.5	26728.9	160095	24767.5	121720	38160.4	109931	109918
M441T184	441.149	184.2	Minocycline	[M+H-NH3]+	0.801746267257667	HMDB0015152	C07225				138827	64897.4	258154	844321	410483	668361	220595	408156	493978	273308	126381	127922
M445T439	445.232	439.44	Mitoxantrone	[M+H]+	0.891062523393594	HMDB0015335	C11195	Benzenoids	Anthracenes	Anthraquinones	265986	91449	170339	108783	51376.4	68086.5	204656	195673	142001	110825	107740	107935
M391T216	391.141	216.138	Mitraphylline	[M+Na]+	0.975304746655928		C09227				635993	275178	460739	198361	213926	232601	211803	221522	147351	69707.6	121907	122074
M243T218	243.123	217.679	Molsidomine	[M+H]+	0.72431341714836			Organoheterocyclic compounds	Oxazinanes	Morpholines	68348.2	45200.4	29253.3	30644.3	24727	24055.1	43570	32549.6	28122.3	31669.6	30677.6	31239.6
M353T100	353.253	99.63	Monolinolenin (9c,12c,15c)	[M+H]+	0.97908909469863			Lipids and lipid-like molecules	Fatty Acyls	Lineolic acids and derivatives	1.14348e+07	9.01535e+06	1.74054e+06	5.5926e+06	3.61838e+06	4.36839e+06	6.73397e+06	5.79905e+06	1.08047e+06	5.78048e+06	5.75852e+06	5.75849e+06
M315T183	315.098	183.174	Monomethyl glutaric acid	(2M+Na)+	0.7429	HMDB0000858		Lipids and lipid-like molecules	Fatty Acyls	Fatty acid esters	130931	93650	264436	110588	130085	108490	147806	126010	116911	119411	118275	134250
M311T146	311.245	145.75	Monopalmitolein (9c)	[M+H-H2O]+	0.906437226997579			Lipids and lipid-like molecules	Glycerolipids	Monoradylglycerols	304123	1.6109e+06	192324	246483	495484	398196	380473	154585	48934.7	295951	401061	398592
M438T214_1	438.154	214.143	Montelukast-1,2-diol	[M+H-C6H12O3S]+	0.960808827683809						22228	39872.8	78628.8	30034.3	42054.5	29644.6	84653.2	60115.6	25644.7	51513.8	48581.2	51463
M603T241_1	603.27	241.327	Morphine n-oxide	[2M+H]+	0.967954229657652		C11786				460026	91435.1	42796.4	68916.9	29775.1	31408.4	127557	38378	19304.3	45542	38520.1	46004.5
M462T133_1	462.153	132.717	Morphine-3-glucuronide	[M+H]+	0.985737078847743	HMDB0041936	C16643				84022.4	220267	360562	149447	88649.2	138094	510451	429983	849082	338630	339687	339690
M499T414	499.181	413.599	Mundulone acetate	[M+Na]+	0.777104645645043			Phenylpropanoids and polyketides	Isoflavonoids	Isoflavans	24916.1	10730	13565.6	10970.1	10411.8	9304.2	8970.64	11337.9	10848.2	10796.8	9921.07	9976.36
M371T159	371.309	158.705	Myristamidopropyl betaine	[M]+	0.983864637810304			Organic acids and derivatives	Carboxylic acids and derivatives	Amino acids, peptides, and analogues	49082	30612	18032.8	36973.1	18607.7	20553.9	20228.6	17079	35470.3	22592.8	23011.9	23022
M258T143	258.269	143.234	Myristamine oxide	[M+H]+	0.731590554790173			Organic nitrogen compounds	Organonitrogen compounds	Aminoxides	1.39795e+06	713092	872265	809904	911004	807440	852478	869846	945230	1.23498e+06	1.1895e+06	1.23494e+06
M272T74	272.248	74.025	Myristoyl ethanolamide	[M+H]+	0.704818437077755			Organic nitrogen compounds	Organonitrogen compounds	Amines	32537.6	17508.5	46141.7	49339	75609.7	58342.9	39179.4	45881.2	39046	49999.9	50016	48583.3
M266T173_2	266.125	172.824	N-.alpha.-(tert-butoxycarbonyl)-l-phenylalanine	[M+H]+	0.700567045521653			Organic acids and derivatives	Carboxylic acids and derivatives	Amino acids, peptides, and analogues	112349	151879	71288.2	87441.7	51725.4	102544	95061.7	73394.5	37649.1	127300	128277	130311
M461T183	461.178	183.124	N-(2-phenylethyl)indomethacinamide	[M+H]+	0.86302281338637			Organoheterocyclic compounds	Indoles and derivatives	Benzoylindoles	75253.2	40436.6	31720.9	38254.5	25561.9	38773.7	31436.2	57771.8	35993.4	50482.3	47046.8	50645.9
M434T136	434.139	136.02	N-(3-pyridyl)indomethacinamide	[M+H]+	0.937758016095951			Organoheterocyclic compounds	Indoles and derivatives	Benzoylindoles	54827.3	24423	16109.4	62891.2	81260.3	67733.3	177272	182776	104060	150645	148033	154826
M211T205	211.124	205.275	N-(4-chlorophenyl)-4-piperidinamine	[M+H]+	0.711236496319692			Organic nitrogen compounds	Organonitrogen compounds	Amines	283295	226350	71150.5	42051.9	21029.5	22340	75866.7	22414	23874.5	66797.6	61671.4	67168.9
M255T420	255.096	420.147	N-(4-fluorobenzoyl)-5-amino-1h-indole	[M+H]+	0.867328889027014			Benzenoids	Benzene and substituted derivatives	Benzoic acids and derivatives	2.19722e+06	3.23102e+06	2.04846e+06	1.4581e+06	1.21977e+06	1.37677e+06	539165	687015	461522	997262	997252	1.01437e+06
M338T125	338.168	125.054	N-(p-amylcinnamoyl)anthranilic acid	[M+H]+	0.745094406912185			Phenylpropanoids and polyketides	Cinnamic acids and derivatives	Cinnamic acid amides	57376.5	24071.4	59805	24330.2	18109.1	16442.3	62153.9	17073.9	23629.9	30282.1	33253.9	33276.3
M487T437	487.142	437.479	N-[tris(hydroxymethyl)methyl]-3-aminopropanesulfonic acid	[2M+H]+	0.768004286002403			Organic acids and derivatives	Organic sulfonic acids and derivatives	Organosulfonic acids and derivatives	9656.51	11514.7	3060.62	2403.26	3340.43	2463.08	3303.92	3571.7	3339.32	1259.95	1561.79	1388.56
M126T149	126.06	148.748	N-acetyl-.beta.-d-mannosamine	[M+H-C2H8O4]+	0.87230684191112	HMDB0001129	C00645	Organic oxygen compounds	Organooxygen compounds	Carbohydrates and carbohydrate conjugates	642445	235582	216447	266700	211661	210650	184355	164955	114744	147835	144013	140046
M204T251	204.078	250.79	N-acetyl-d-glucosamine	[M+H-H2O]+	0.918677005421032	HMDB0000215	C00140	Organic oxygen compounds	Organooxygen compounds	Carbohydrates and carbohydrate conjugates	1.28188e+06	483041	678176	438747	525430	423010	613012	472560	799296	532368	505873	532059
M406T360_1	406.114	360.344	N-acetyl-d-lactosamine	[M+Na]+	0.993999701557959	HMDB0006583	C00611	Lipids and lipid-like molecules	Fatty Acyls	Fatty acyl glycosides	128733	283676	317103	244247	169570	259274	142370	724086	577701	366018	366067	350731
M313T302	313.111	302.162	N-acetyl-l-carnosine	[M-H+2Na]+	0.710849561019964			Organic acids and derivatives	Peptidomimetics	Hybrid peptides	268344	288503	615246	305751	314266	327273	382830	418476	757366	415975	410082	415993
M224T333	224.082	332.947	N-acetyl-l-tyrosine	[M+H]+	0.962707903469764	HMDB0000866	C01657	Organic acids and derivatives	Carboxylic acids and derivatives	Amino acids, peptides, and analogues	24887.5	62112.2	32426	13968.6	7503.06	8805.79	28509.9	2388.16	21054.8	23169.8	23194.3	25017.8
M252T67	252.136	67.468	N-acetyl-l-tyrosine ethyl ester	[M+H]+	0.992624369723571			Organic acids and derivatives	Carboxylic acids and derivatives	Amino acids, peptides, and analogues	1.72775e+06	1.64211e+06	279561	748187	29367.3	50695.7	737869	182564	352854	630430	561912	563513
M286T300_1	286.128	299.536	N-acetylcytidine	[M+H]+	0.83794899608482						396018	689085	386610	323207	364872	288855	371383	252354	177721	323993	328768	323921
M465T251_2	465.163	250.77	N-acetylglucosamine	[2M+Na]+	0.983805727692737	HMDB0000215	C00140	Organic oxygen compounds	Organooxygen compounds	Carbohydrates and carbohydrate conjugates	160310	22907.5	21489.9	86624.6	21382.5	52476.7	115278	128191	5523.26	73836	63152.3	74124.7
M671T65	671.262	65.4	N-acetylglucosaminylasparagine	[2M+H]+	0.774441303957105			Organic acids and derivatives	Carboxylic acids and derivatives	Amino acids, peptides, and analogues	21705.4	35969.2	14006.1	14173.4	11036.3	40493.1	197789	91086.9	10794.8	98577.8	72054.5	109296
M623T248_2	623.166	247.913	N-acetylneuraminic acid dimer	[M+Na]+	0.902784900751988			Organic oxygen compounds	Organooxygen compounds	Carbohydrates and carbohydrate conjugates	41721.7	30884.8	22158.3	89138.8	11943.9	10820.9	359790	86453.2	8480.63	51047.1	41001.2	52665.3
M306T163	306.267	162.754	N-acetylsphingosine	[M+H-2H2O]+	0.942245227971743			Lipids and lipid-like molecules	Sphingolipids	Ceramides	432685	2.32759e+06	171791	179110	561030	280239	79217.9	205438	87236.7	425974	415190	415080
M180T174	180.094	174.056	N-acetyltyramine	[M+H]+	0.954361061077547			Benzenoids	Phenols	1-hydroxy-2-unsubstituted benzenoids	2.20876e+06	1.00635e+06	1.33374e+06	966261	47211.7	266899	327837	193760	190514	481374	473354	478237
M189T334	189.105	334.27	N-alpha-acetyl-l-lysine	[M+H]+	0.890739670517223		C12989	Organic acids and derivatives	Carboxylic acids and derivatives	Amino acids, peptides, and analogues	16472	56181.2	2949.44	52076.6	17598	7112.53	72582.3	41952.3	2435.73	8607.97	8404.73	8399.59
M217T232	217.121	232.104	N-Carboxyethyl-.gamma.-aminobutyric acid	(M+CH3CN+H)+	0.6215						77886.2	55946.5	110082	75816.7	99467.2	65269.9	56896.5	160069	233915	99571.5	99095.1	99096.1
M186T150	186.214	150.367	N-dodecylamine	[M+H]+	0.799357797427736			Organic nitrogen compounds	Organonitrogen compounds	Amines	78544.6	58177	52830.8	25966.6	74134.3	71699.1	64654.1	63022.2	57574.7	65773.9	67839.2	65787.4
M234T338	234.129	337.714	N-epsilon,N-epsilon,N-epsilon-Trimethyllysine	(M-H+2Na)+	0.9817						5081.8	6227.78	7142.89	6293.01	10677.1	4429.39	5989.32	7112.86	6417.85	5603.07	5866.59	6119.81
M134T358	134.075	358.122	N-methyl-l-threonine	[M+H]+	0.86964145661124			Organic acids and derivatives	Carboxylic acids and derivatives	Amino acids, peptides, and analogues	23831.8	221170	76305.6	212778	521123	349888	384613	436850	381996	295469	295421	306205
M512T34_1	512.481	33.856	N-myristoylsphinganine	[M+H]+	0.921459695162957	HMDB0011759		Lipids and lipid-like molecules	Sphingolipids	Ceramides	2.60006e+06	987443	1.11265e+06	1.26764e+06	826049	799663	928635	851746	1.07317e+06	1.03857e+06	1.00332e+06	1.00384e+06
M256T583	256.253	583.241	N-palmitoyl-d-sphingosine	[M+H-C18H34O2]+	0.903529322204598	HMDB0004949		Lipids and lipid-like molecules	Sphingolipids	Ceramides	555207	515605	585856	671821	626307	585390	599534	493176	534951	589825	589671	604681
M569T597	568.546	597.255	N-stearoylsphinganine	[M+H]+	0.863329352574072	HMDB0011761		Lipids and lipid-like molecules	Sphingolipids	Ceramides	1719.4	1336.72	1334.38	1561.72	1420.32	1278.39	1466.63	2293.62	1475.26	1433.57	1744.76	1442.58
M332T302	332.063	301.608	N-succinimidyl 7-hydroxy-4-methyl-3-coumarinylacetate	[M+H]+	0.887639323748421			Phenylpropanoids and polyketides	Coumarins and derivatives	Hydroxycoumarins	34830.4	18921.5	28922.5	39104.9	19836.9	35891.8	43964	48493.5	17499.8	29878.4	29910.3	35184.2
M375T156	375.114	155.705	N-succinyl-5-aminoimidazole-4-carboxamide ribose	[M+H]+	0.882331228924632			Nucleosides, nucleotides, and analogues	Imidazole ribonucleosides and ribonucleotides	1-ribosyl-imidazolecarboxamides	843152	239219	110911	213650	89400.5	79919	91430.1	39353.4	38580.3	92819.7	92813.7	97249.8
M118T236	118.117	236.287	N,n-diethyl-2-aminoethanol	[M+H]+	0.925490129459384	HMDB0033971		Organic nitrogen compounds	Organonitrogen compounds	Amines	2609.52	415856	32447.1	45559.3	115810	77183	31883.5	91284.9	115314	55230.3	50674.1	55242.2
M74T629	74.0563	628.864	N,n-dimethylformamide	[M+H]+	0.754710977991291	HMDB0001888	C03134	Organic acids and derivatives	Carboxylic acids and derivatives	Carboxylic acid derivatives	613698	81469.6	220184	687474	473902	140030	255240	272073	480876	278814	281457	224198
M242T137	242.275	137.153	N,n-dimethyltetradecylamine	[M+H]+	0.710413687176734			Organic nitrogen compounds	Organonitrogen compounds	Amines	36546.7	133694	204258	77497.6	286294	92185.9	142539	125071	97061.3	127359	126955	142447
M423T349_1	423.128	348.949	N,n'-dicarbobenzyloxy-l-ornithine	[M+Na]+	0.85923939836469			Benzenoids	Benzene and substituted derivatives	Benzyloxycarbonyls	483309	257500	231242	254703	147771	173199	157321	164676	123838	225363	225384	217419
M144T197	144.095	197.394	N.alpha.-methyl-l-lysine	[M+H-NH3]+	0.905240095119334			Organic acids and derivatives	Carboxylic acids and derivatives	Amino acids, peptides, and analogues	343488	17030.7	31339.7	53345.3	16051.7	15159.3	43499.7	67971.5	44698.8	28722.5	23545.7	23386.7
M217T46	217.147	46.499	N.omega.-propyl-l-arginine	[M+H]+	0.750623264018438			Organic acids and derivatives	Carboxylic acids and derivatives	Amino acids, peptides, and analogues	174130	401996	210763	192569	140967	124978	148434	122158	142634	196288	195397	204319
M187T223	187.172	223.155	N1-Acetylspermidine	M+	0.737						25123.1	30195.6	2399.52	9042.12	1838.16	4616.3	3254.94	2582.98	3046.16	5849.03	6540	5859.17
M175T400	175.111	400.306	N2-Acetyl-L-ornithine	(M+H)+	0.9278	HMDB0003357	C00437	Organic acids and derivatives	Carboxylic acids and derivatives	"Amino acids, peptides, and analogues"	6.5081e+06	1.00145e+07	8.89228e+06	1.91793e+07	7.8857e+06	1.07205e+07	1.1078e+07	7.74452e+06	6.45195e+06	4.4424e+06	5.71217e+06	5.73718e+06
M286T170	286.101	169.521	N4-Acetylcytidine	(M+H)+	0.8955	HMDB0005923		Nucleosides, nucleotides, and analogues	Pyrimidine nucleosides		109865	63298.7	64414	55843.1	25057.4	42108.1	68629.6	4306.15	32640.6	18634.7	19202	27116.2
M321T366_1	321.124	366.371	N4-acetylsulfamethazine	[M+H]+	0.943901691645661			Benzenoids	Benzene and substituted derivatives	Benzenesulfonamides	344113	29208.7	92709.7	266045	23242.2	56209.6	26951.9	30565.2	24530.2	57874.5	57768	59134.9
M188T375_2	188.12	375.273	N6-(1-iminoethyl)-l-lysine	[M+H]+	0.947901021167677			Organic acids and derivatives	Carboxylic acids and derivatives	Amino acids, peptides, and analogues	173481	35963.2	43704	90158.4	133011	99550	73699.2	50776.7	21385.8	79592.6	65080.5	65170.9
M282T338_2	282.118	337.62	N6-methyladenosine	(M+H)+	0.8135	HMDB0004044		Nucleosides, nucleotides, and analogues	Purine nucleosides		9671.84	5700.63	6563.96	6196.3	5864.06	8813.12	6399.04	12092.5	5718.26	6268.72	6508.36	4811.61
M189T536	189.152	535.706	N6,N6,N6-Trimethyl-L-lysine	[M+H]+	0.871484321023116	HMDB0001325	C03793	Organic acids and derivatives	Carboxylic acids and derivatives	Amino acids, peptides, and analogues	7.5097e+06	1.35672e+06	909873	514422	2.58178e+06	685692	1.91986e+06	542706	3.08001e+06	988202	1.09684e+06	993030
M188T576	188.167	576.366	N8-acetylspermidine	[M+H]+	0.827241952277931	HMDB0002189	C01029	Organic acids and derivatives	Carboximidic acids and derivatives	Carboximidic acids	77296	59972.2	38073.5	87707.5	178766	100194	53829.3	91770	32419.2	99465.2	92450.4	92666.9
M703T453	703.308	453.228	Naratriptan n-oxide	[2M+H]+	0.864203168077167			Organoheterocyclic compounds	Indoles and derivatives	Indoles	21342	4955.99	6492.96	3003.06	2955.05	2052.34	4217.93	2474.79	7919.76	3051.04	3047.49	3181.82
M625T412	625.156	411.975	Narcissoside	[M+H]+	0.727858300326846			Phenylpropanoids and polyketides	Flavonoids	Flavonoid glycosides	7533.05	19346.8	22395	7503.83	6395.27	8210.14	13147	27887.7	53795.4	19182.9	17598.3	17544.5
M273T223	273.084	223.151	Naringenin	[M+H]+	0.797948837766393	HMDB0002670	C00509	Phenylpropanoids and polyketides	Flavonoids	Flavans	1.10415e+06	1.43819e+06	1.40549e+06	1.61643e+06	1.15102e+06	1.18623e+06	1.32282e+06	575009	568036	1.35529e+06	1.33696e+06	1.35549e+06
M435T253_1	435.11	253.246	Naringenin-7-o-glucoside	[M+H]+	0.741390954264041		C09099	Phenylpropanoids and polyketides	Flavonoids	Flavonoid glycosides	208000	34619.6	11712.5	41655.7	5033.86	6040.1	19637	5905.76	3891.79	15025.4	15035	14354.9
M583T65	583.21	65.045	Naringin dihydrochalcone	[M+H]+	0.763874953464048			Phenylpropanoids and polyketides	Flavonoids	Flavonoid glycosides	168848	49688.5	28463.6	20894.1	31198.4	26877	57314.2	40706.5	7429.38	76952	81857.2	76866.9
M603T135	603.177	135.268	Narirutin	[M+Na]+	0.98707801806631		C09793	Phenylpropanoids and polyketides	Flavonoids	Flavonoid glycosides	200816	186986	354910	211759	84457.4	123958	223336	206461	315489	174445	180599	180819
M974T509	974.283	508.794	Navitoclax	[M+H]+	0.928796321487761			Organoheterocyclic compounds	Diazinanes	Piperazines	12705.6	2452.16	3497.93	2019.27	477.026	1756.67	1356.74	632.016	3132.26	1439.43	1468.18	910.811
M1112T449	1111.56	449.409	NCGC00380455-01	[M+Na]+	0.702928003276957			Lipids and lipid-like molecules	Prenol lipids	Terpene glycosides	40285.1	24090.9	9752.05	1326.51	856.311	1154.51	11528.7	759.889	10164.1	3154.62	2860.78	3149.24
M467T222	467.228	221.878	Nelfinavir	[M+H-C5H11NO]+	0.906811482570976	HMDB0014365	C07257	Organic acids and derivatives	Carboxylic acids and derivatives	Amino acids, peptides, and analogues	139901	58356.3	18033.1	49265.4	14371.1	11561.4	25246	38066	5268.83	19283.1	17903.1	19340.2
M503T398	503.269	398.483	Neoandrographolide	[M+Na]+	0.957852332632127			Lipids and lipid-like molecules	Prenol lipids	Terpene glycosides	287993	350486	126039	144309	82921.3	88601.5	147339	130165	133177	132482	132156	128186
M449T300	449.132	300.489	Neohesperidin	[M+H-C6H10O5]+	0.893696597059318		C09806	Phenylpropanoids and polyketides	Flavonoids	Flavonoid glycosides	218710	30940.7	40012.3	49390	9845.3	22084.6	26152.2	7845.07	13803.9	13471.4	13257.3	16785.3
M643T451	643.178	450.656	Neohesperidose heptaacetate	[M+Na]+	0.985578777061305			Organic oxygen compounds	Organooxygen compounds	Carbohydrates and carbohydrate conjugates	797927	578062	429016	482656	146895	264471	474922	212483	403013	353324	339688	353279
M585T376_2	585.132	376.121	Neomangiferin	[M+H]+	0.96269212909978			Organoheterocyclic compounds	Benzopyrans	1-benzopyrans	262879	361924	389919	201898	205948	214406	291863	174618	200921	233126	231770	237871
M429T29_1	429.302	28.903	Neoruscogenin	[M+H]+	0.954650678682434			Lipids and lipid-like molecules	Prenol lipids	Triterpenoids	25088.6	618711	820314	43326.4	15998.4	29199.2	14101.4	18995.7	457307	20657.5	22267	27697.6
M457T255	457.148	254.591	Neurodazine	[M+H]+	0.977761698679967			Organoheterocyclic compounds	Azoles	Imidazoles	140205	98137.8	73348.8	82327.7	29710.9	28986.4	77310.3	37100.1	15376.3	50695	47401.3	49617.3
M267T342	267.122	341.829	Nevirapine	[M+H]+	0.882845983477942	HMDB0014383	C07263	Organic nitrogen compounds	Organonitrogen compounds	Amines	8413.06	38620.1	60815.2	99089.4	92703.6	49979.8	86608	121848	55972.7	72083.9	69271	72091.3
M123T71	123.05	71.467	Niacinamide	[M+H]+	0.992027171960858	HMDB0001406	C00153	Organoheterocyclic compounds	Pyridines and derivatives	Pyridinecarboxylic acids and derivatives	390825	514980	2.03484e+06	2.05469e+06	1.51288e+06	1.58901e+06	1.82202e+06	1.86922e+06	1.86572e+06	1.50548e+06	1.46705e+06	1.46718e+06
M335T385	335.081	384.832	Nicotinamide ribotide	[M+H]+	0.991382958312563	HMDB0000229	C00455	Nucleosides, nucleotides, and analogues	Pyridine nucleotides	Nicotinamide nucleotides	1.56338e+06	1.16749e+06	972036	949710	1.03523e+06	1.06236e+06	880271	967189	1.53109e+06	1.09186e+06	1.06342e+06	1.0921e+06
M124T380	124.034	380.477	Nicotinate	[M+H]+	0.986780457432263	HMDB0001488	C00253	Organoheterocyclic compounds	Pyridines and derivatives	Pyridinecarboxylic acids and derivatives	1.88403e+06	2.70828e+06	1.10644e+06	1.20061e+06	1.83025e+06	1.45233e+06	1.45851e+06	933666	790477	1.20479e+06	1.18922e+06	1.20479e+06
M163T89	163.116	89.293	Nicotine	[M+H]+	0.991027835931371	HMDB0001934	C16150	Organoheterocyclic compounds	Pyridines and derivatives	Pyrrolidinylpyridines	8.89949e+06	2.14615e+06	2.24883e+06	1.63995e+06	761642	1.16148e+06	1.43367e+06	1.09608e+06	1.64341e+06	1.53551e+06	1.50856e+06	1.54439e+06
M530T303	530.173	302.816	Nilotinib	[M+H]+	0.89649118460565	HMDB0015595		Benzenoids	Benzene and substituted derivatives	Anilides	3860.45	8021.83	8972.95	5612.57	8220.04	10824.8	5617.01	6277.45	16890.7	8845.38	7980.82	7979.15
M411T372	411.167	372.469	Nisoldipine	[M+Na]+	0.708660753219723	HMDB0014545	C07699	Organoheterocyclic compounds	Pyridines and derivatives	Hydropyridines	66609.8	8770.67	5309.34	4912.8	20585.2	11100	18178	8778.04	47191.4	12777.5	12152.5	11726.7
M335T366	335.091	365.71	Nivalenol	[M+Na]+	0.970981254406027		C06080	Lipids and lipid-like molecules	Prenol lipids	Sesquiterpenoids	1.46454e+06	1.31818e+06	964788	711495	811396	758511	1.12015e+06	747151	812055	797511	862572	852617
M425T180	425.123	179.543	Nobiletin	[M+Na]+	0.988644167201068	HMDB0029540	C10112	Phenylpropanoids and polyketides	Flavonoids	O-methylated flavonoids	843885	1.87317e+06	1.07872e+06	2.31249e+06	1.07383e+06	1.55971e+06	1.81057e+06	1.014e+06	1.12225e+06	1.53279e+06	1.50727e+06	1.53311e+06
M639T227	639.296	226.749	Nocardamine	[M+K]+	0.916192884098251						305537	98463.9	147434	175967	28767.9	58944.4	175698	148638	87374.5	100088	99985.9	103914
M409T141	409.129	141.366	Nodakenin	[M+H]+	0.991885410906747		C09279	Phenylpropanoids and polyketides	Coumarins and derivatives	Furanocoumarins	237628	63240.3	150660	81928.8	69383	43548.8	114037	115485	185867	59402.8	59516.5	59403
M541T46	541.382	46.401	Nonapropylene glycol	[M+H]+	0.710479130598431			Organic oxygen compounds	Organooxygen compounds	Alcohols and polyols	670691	376635	587472	459912	439421	506091	258480	244909	61968.7	469608	250010	467056
M597T39	597.46	39.082	Nonapropylene glycol monobutyl ether	[M+H]+	0.852382901489101			Organic oxygen compounds	Organooxygen compounds	Alcohols and polyols	360230	167142	499527	1.10738e+06	1.37522e+06	1.25232e+06	654754	2.02974e+06	1.47662e+06	682562	645905	648066
M219T100	219.164	99.73	Nootkatone	[M+H]+	0.802922374530925		C17914	Lipids and lipid-like molecules	Prenol lipids	Sesquiterpenoids	263833	254415	78273	268775	258180	264730	186666	279168	71997.3	122667	120268	159614
M590T489	590.286	488.886	Norbuprenorphine glucuronide	[M+H]+	0.893284888050798			Organic oxygen compounds	Organooxygen compounds	Carbohydrates and carbohydrate conjugates	14146.1	4218.63	1989.46	4081.89	3473.2	2879.98	6338.76	3048.03	3437.13	3554.46	3416.01	3432.73
M320T209	320.154	209.415	Norfloxacin	[M+H]+	0.869491983112424	HMDB0015192	C06687	Organoheterocyclic compounds	Quinolines and derivatives	Quinoline carboxylic acids	39414.8	12014.4	16628.2	12943.8	16445.8	11510.6	22752.5	5230.93	10169	18612.5	18681.2	20233.2
M169T50	169.068	49.6435	Norharmane	[M+H]+	0.994404421251957	HMDB0012897	C20157	Organoheterocyclic compounds	Indoles and derivatives	Pyridoindoles	176862	519242	241152	91687.5	82001.3	66988.1	290956	70292.5	277369	172538	172988	188153
M575T465	575.256	465.126	Noroxymorphone	[2M+H]+	0.724062222353425	HMDB0061073					27028.7	7165.06	7506.36	3704.46	2742.01	2551.2	8337.02	3701.72	3611.16	3677.85	3491.05	3489.38
M478T130	478.125	130.269	Norrhizocarpic acid	[M+Na]+	0.728930484628052			Organic acids and derivatives	Carboxylic acids and derivatives	Amino acids, peptides, and analogues	26594	47814.5	115157	38330.3	30382.3	59707.1	197594	110156	294175	83337.1	88551.6	88599.5
M414T173	414.158	172.964	Noscapine	[M+H]+	0.968672579616595	HMDB0033441	C09592				270393	271172	299068	289103	104741	297882	287489	161100	304995	299047	252248	302163
M956T131	955.502	131.336	Notoginsenoside r1	[M+Na]+	0.951358114559137		C08961	Lipids and lipid-like molecules	Prenol lipids	Triterpenoids	148482	12487.5	37550.8	102730	146783	180044	30536.3	201295	156206	35839.7	34365.9	35814.7
M134T71	134.075	71.486	O-t-butyl-l-threonine methyl ester	[M+H-C4H8]+	0.911466888701998			Organic acids and derivatives	Carboxylic acids and derivatives	Amino acids, peptides, and analogues	230860	371882	347435	283143	291096	217257	290589	140305	197744	194989	193028	195503
M477T147_2	477.166	147.029	Obacunone	[M+Na]+	0.750054096284194		C08775	Lipids and lipid-like molecules	Prenol lipids	Triterpenoids	292468	332463	88828.3	267798	53290.2	159369	303733	286094	99039.6	373435	360632	373789
M629T451	629.18	451.009	Octadecamethyloctasiloxane	[M+Na]+	0.981465110764907			Organometallic compounds	Organometalloid compounds	Organosilicon compounds	835075	594403	446556	248438	250257	237870	722525	435657	446128	398116	383532	384452
M297T33	297.071	33.156	Octamethylcyclotetrasiloxane	[M+H]+	0.707280777273843			Organometallic compounds	Organometalloid compounds	Organosilicon compounds	901778	131261	275814	658550	1.4967e+06	2.63621e+06	3.6143e+06	3.79713e+06	785184	502628	418854	502706
M470T105	470.162	105.238	Octanoic acid, 2-[[4-[([1,1'-biphenyl]-4-ylmethyl)amino]-6-chloro-2-pyrimidinyl]thio]-	[M+H]+	0.720626312598798			Benzenoids	Benzene and substituted derivatives	Biphenyls and derivatives	34651.2	59402.8	467603	51863.1	25141.1	24423.7	319495	56501.1	28803.4	95879	83817	95369.5
M894T307_1	894.24	306.536	Octanoyl-coa	[M+H]+	0.951601698978862	HMDB0001070	C01944	Lipids and lipid-like molecules	Fatty Acyls	Fatty acyl thioesters	16120.5	25187.1	30371.5	9992.01	6651.08	8800.2	30034	19697.1	30615.3	15556.9	17549.6	17577.9
M247T112	247.122	112.202	Octopine	[M+H]+	0.91559824684532		C04137	Organic acids and derivatives	Carboxylic acids and derivatives	Amino acids, peptides, and analogues	1.18215e+06	1.50875e+06	1.86332e+06	2.18422e+06	2.05706e+06	1.89737e+06	1.9072e+06	2.25397e+06	2.34905e+06	993203	992268	478961
M391T27	391.338	27.037	Octyl-3,5-di-tert-butyl-4-hydroxyhydrocinnamate	[M+H]+	0.8230796061742			Lipids and lipid-like molecules	Fatty Acyls	Fatty alcohol esters	169941	48270.8	113437	747773	104169	242108	61512.4	144877	81912.1	55192.8	63930.8	54825
M344T380	344.117	380.414	Ofloxacin	[M+H-H2O]+	0.918529413410263	HMDB0015296	C07321	Organoheterocyclic compounds	Quinolines and derivatives	Quinoline carboxylic acids	1.19931e+06	71331.5	118970	387443	142316	242652	142740	123777	89739.7	218505	219252	173824
M282T36	282.267	36.314	Oleamide	[M+H]+	0.922491478961783	HMDB0002117	C19670	Lipids and lipid-like molecules	Fatty Acyls	Fatty amides	1.93057e+08	1.12675e+08	1.34235e+08	1.50128e+08	1.6435e+08	1.83439e+08	1.41746e+08	1.29581e+08	1.7093e+08	1.30163e+08	1.30162e+08	1.29678e+08
M506T220	506.311	219.935	Oleana-1,9(11)-dien-28-oic acid, 2-cyano-3,12-dioxo-, methyl ester	[M+H]+	0.87349600439838			Organic oxygen compounds	Organooxygen compounds	Carbonyl compounds	25081.3	30426.2	15011.8	7304.35	1743.51	4152.87	12488.1	8177.01	11502.3	11141.1	11120.6	11543
M247T37	247.232	36.711	Oleic acid methyl ester	[M+H-CH6O2]+	0.982681082226728		C03425	Lipids and lipid-like molecules	Fatty Acyls	Fatty acid esters	2.71819e+06	1.40544e+06	1.78595e+06	1.85917e+06	2.3011e+06	2.31399e+06	2.01055e+06	1.82381e+06	2.0422e+06	1.73809e+06	1.83521e+06	1.8335e+06
M563T176	563.162	176.2	Oleuropein	[M+Na]+	0.971359318386987	HMDB0035872	C09794	Lipids and lipid-like molecules	Prenol lipids	Terpene glycosides	73925.5	229524	290267	203924	71082.2	123552	138682	211368	78655.5	258316	244046	258530
M956T590	955.713	590.144	Oleyloxyethylphosphorylcholine	[2M+H]+	0.844915011653592			Organic nitrogen compounds	Organonitrogen compounds	Quaternary ammonium salts	1627.51	1450.71	897.163	1176.83	899.173	1944.42	984.466	1108.33	797.414	839.855	896.913	896.964
M769T42_2	769.476	42.213	Oligomycin b	[M+H-2H2O]+	0.990922085623569		C11312				856791	568601	898043	2.01486e+06	860283	1.38181e+06	1.00154e+06	1.71154e+06	777591	1.38921e+06	1.37536e+06	1.38887e+06
M798T48	797.511	48.139	Oligomycin c	[M+Na]+	0.953322566346401		C11313				5.91614e+06	3.12547e+06	3.22101e+06	6.79427e+06	4.8433e+06	6.70696e+06	4.71086e+06	1.18819e+07	5.95242e+06	3.9557e+06	4.25483e+06	4.24719e+06
M581T246_2	581.207	245.68	Olmesartan medoxomil	[M+Na]+	0.78112022971029			Benzenoids	Benzene and substituted derivatives	Biphenyls and derivatives	94384.4	22965.3	6797.73	14180.2	1884.4	2119.35	58768.8	5604.29	5752.31	8521.75	8293.98	8525.77
M365T59	365.264	59.435	Ophiobolin a	[M+H-2H2O]+	0.967329987456756		C09145	Lipids and lipid-like molecules	Prenol lipids	Sesterterpenoids	5.16336e+06	1.48729e+06	1.23891e+06	793188	1.13146e+06	1.21019e+06	2.30189e+06	787213	462457	1.10902e+06	1.109e+06	1.18173e+06
M877T65_2	877.442	65.4	Ophiopogonin d	[M+Na]+	0.778029896365919			Lipids and lipid-like molecules	Steroids and steroid derivatives	Steroidal glycosides	102569	78115.6	66934.7	305725	235492	324481	150127	192876	65790.2	127291	142323	142237
M174T181	174.128	181.398	Ornithine	(M+CH3CN+H)+	0.7636	HMDB0000214	C01602	Organic acids and derivatives	Carboxylic acids and derivatives	"Amino acids, peptides, and analogues"	60803.1	14710.8	83680.6	159016	164055	156352	17719.2	3749.82	5101.18	91839.3	88007.5	91723.3
M427T205	427.137	205.134	Osajin	[M+Na]+	0.865088159422424		C10511	Phenylpropanoids and polyketides	Isoflavonoids	Isoflavans	28104.5	31307.2	30342	22926.7	22404.7	6708.14	38673	20081.1	8441.95	19436.7	17685.9	18065.5
M858T189	858.456	189.42	Oscillamide y	[M+H]+	0.8846417424732			Organic acids and derivatives	Carboxylic acids and derivatives	Amino acids, peptides, and analogues	108541	9008.75	9074.7	7069.28	4427.17	3650.29	13748.5	3160.52	3360.43	3130.16	3391.41	3393.38
M585T215_2	585.282	214.78	Ouabain	[M+H]+	0.927827696721805	HMDB0015224	C01443	Lipids and lipid-like molecules	Steroids and steroid derivatives	Steroid lactones	120408	70172.6	62685.3	55054.1	24915.1	25074.2	79540.8	54942	32008.3	38184.8	37105.6	37926.1
M613T48_2	613.456	48.4785	Oxandrolone	[2M+H]+	0.859826884743799	HMDB0014759	C07346	Lipids and lipid-like molecules	Steroids and steroid derivatives	Steroid lactones	4.57792e+07	1.63983e+07	1.56749e+07	2.72776e+07	1.97972e+07	4.42395e+07	3.01945e+07	4.80481e+07	3.69435e+07	1.71242e+07	1.53097e+07	1.71262e+07
M566T212_2	566.278	212.131	Oxyacanthine	[M+H-C2H5N]+	0.959751194989128	HMDB0030172	C09598				238632	574695	1.31181e+06	813043	284067	217177	962579	513564	799676	492673	529263	528168
M529T51	529.382	51.176	Oxymatrine	[2M+H]+	0.876291465112722		C10749	Alkaloids and derivatives	Lupin alkaloids	Matrine alkaloids	2.8297e+06	1.589e+06	2.20202e+06	2.132e+06	1.14527e+06	1.25573e+06	2.86694e+06	1.89305e+06	2.13444e+06	1.32326e+06	1.48347e+06	1.48326e+06
M478T242_1	478.163	242.053	Oxymorphone 3-.beta.-d-glucuronide	[M+H]+	0.927721354459962			Organic oxygen compounds	Organooxygen compounds	Carbohydrates and carbohydrate conjugates	32715.6	46524.5	15931.6	16195.6	5712.66	5407.42	65794.6	19879.8	14389.4	18227.1	16283.6	18474.4
M483T214	483.169	213.502	Paeonolide	[M+Na]+	0.746014351715015		C10715	Organic oxygen compounds	Organooxygen compounds	Carbohydrates and carbohydrate conjugates	57118.1	70542.3	46646.5	28304.8	37984	27622	24267.5	58030.9	106235	42536.3	41365.9	42524.3
M325T255	325.127	255.345	Palatinose	[M+H-H2O]+	0.808509411015442		C01742	Organic oxygen compounds	Organooxygen compounds	Carbohydrates and carbohydrate conjugates	116017	97057.5	107355	39858.5	7686.75	15308.4	119455	19155.4	7301.13	38934.7	38868.3	40440.9
M256T38	256.253	37.941	Palmitamide	[M+H]+	0.803124355153247	HMDB0012273		Lipids and lipid-like molecules	Fatty Acyls	Fatty amides	1.72055e+07	9.87049e+06	1.18196e+07	1.28535e+07	1.1673e+07	1.79874e+07	1.61142e+07	1.27993e+07	1.76559e+07	1.03418e+07	1.03373e+07	7.9335e+06
M235T101	235.196	100.629	Palmitic acid alkyne	[M+H-H2O]+	0.894419098594189			Lipids and lipid-like molecules	Fatty Acyls	Fatty acids and conjugates	178287	103913	204569	166780	86696.7	129607	197533	147396	164764	197382	165787	166010
M330T90	330.323	89.5805	Palmitoylserinol	[M+H]+	0.823961892732872	HMDB0013654		Lipids and lipid-like molecules	Fatty Acyls	Fatty amides	341877	165051	100217	613014	413189	717834	712990	341437	476392	667475	501316	516645
M593T403_2	593.207	402.522	Pantethine	[M+K]+	0.97720304624015	HMDB0003828	C12661	Organic acids and derivatives	Carboxylic acids and derivatives	Amino acids, peptides, and analogues	341814	513965	1.51218e+06	784988	431782	607555	1.14801e+06	1.42477e+06	1.05413e+06	945688	918596	946333
M549T125_1	549.191	124.854	Paratunamide d (not validated)	[M+H]+	0.765435509754394			Organic oxygen compounds	Organooxygen compounds	Carbohydrates and carbohydrate conjugates	1.64788e+06	758339	988456	840521	519667	497924	825779	560421	395988	559395	560300	585476
M330T197_1	330.139	197.391	Paroxetine	[M+H]+	0.830280358000357	HMDB0014853	C07415	Organoheterocyclic compounds	Piperidines	Phenylpiperidines	63462.3	42725.7	42123.9	24236.3	14949.3	14041.9	18812.9	30693.9	28612.9	23629.4	23808.5	24197.1
M400T450	400.214	450.49	Paxilline	[M+H-2H2O]+	0.714916614967201	HMDB0030323	C13782				140084	17155.4	59014.3	36618.1	39021	27354.8	86150.4	63851.4	72823.7	39128.3	38123.3	39151.2
M757T141_2	756.544	141.195	PC(16:0/16:0)	(M+Na)+	0.9576	HMDB0000564/HMDB0007878/HMDB0007879/HMDB0007880/HMDB0007882/HMDB0007884/HMDB0007886/HMDB0007887/HMDB0007897/HMDB0007898/HMDB0007911/HMDB0007912/HMDB0007913/HMDB0007914/HMDB0007936/HMDB0007937/HMDB0007938/HMDB0007939/HMDB0007940/HMDB0007958/HMDB0007959/HMDB0007960/HMDB0007961/HMDB0007964/HMDB0007966/HMDB0007967/HMDB0007981/HMDB0007982/HMDB0007983/HMDB0007984/HMDB0007985/HMDB0008002/HMDB0008003/HMD…	C00157	Lipids and lipid-like molecules	Glycerophospholipids	Glycerophosphocholines	59711.1	67020.2	72731.1	147211	354200	286205	83907.4	524216	302226	47697.1	46277.5	47739.7
M315T125_1	315.091	124.627	Pectolinarigenin	[M+H]+	0.919106710015864	HMDB0128589	C17784	Phenylpropanoids and polyketides	Flavonoids	O-methylated flavonoids	229382	190810	247871	102713	49392.8	68160.1	199732	59753.3	134589	144116	140106	143979
M645T451_1	645.155	451.324	Pectolinarin	[M+Na]+	0.965142145915154			Phenylpropanoids and polyketides	Flavonoids	Flavonoid glycosides	276788	162919	1199.94	74792.5	50778.3	52735.8	189247	86326.1	111532	82196.5	80529.4	82178.3
M595T290	595.172	290.022	Pelargonin	[M]+	0.990534121542307		C08725	Phenylpropanoids and polyketides	Flavonoids	Flavonoid glycosides	178742	307783	331880	101122	41546.4	28734.7	305392	97882.4	78765.5	118432	115048	118505
M351T372	351.114	372.065	Pencycuron	[M+Na]+	0.852134319567755		C11012	Benzenoids	Benzene and substituted derivatives	Halobenzenes	283399	1.64913e+06	160012	1.25686e+06	732647	911276	225353	152487	303038	801443	804696	431276
M524T140_1	524.186	139.893	Penfluridol	[M+H]+	0.985232469184844			Benzenoids	Benzene and substituted derivatives	Diphenylmethanes	25335.7	27637	41155	22222.6	19033.3	26227.1	66443.8	113791	209222	61771.3	62279.7	62285.1
M309T669	309.213	669.309	Pentapropylene glycol	[M+H]+	0.840923240415825			Organic oxygen compounds	Organooxygen compounds	Alcohols and polyols	35291	26828	18766.7	21334.4	15365.4	16715.7	28539.1	20110.8	28707.5	20856.3	20808.4	19633.4
M625T255_1	625.182	254.964	Peonidin-3,5-o-di-beta-glucoside	[M]+	0.976958635204011			Phenylpropanoids and polyketides	Flavonoids	Flavonoid glycosides	240991	260461	187458	87686.4	26705.5	29748.4	202445	61806.1	32424.7	67264.6	65715.8	67028.9
M133T37	133.095	37.471	Perillaldehyde	[M+H-H2O]+	0.729068320629974	HMDB0003647	C02576	Lipids and lipid-like molecules	Prenol lipids	Monoterpenoids	334491	601575	145387	347823	121472	243323	356791	178871	167454	349995	342981	371466
M213T232	213.151	232.011	Perillyl alcohol	(M+CH3COO+2H)+	0.7315						128641	89557.4	45595.6	53574.1	6996.45	18805.8	47262.6	24363.6	52963.1	44488.6	43149	44550
M369T545	369.245	544.962	Perindopril	[M+H]+	0.887390365250651	HMDB0014928	C07706	Organic acids and derivatives	Carboxylic acids and derivatives	Amino acids, peptides, and analogues	125077	77267.8	68273.9	58855.3	95764.8	70010.1	98962.7	67338.7	65862.8	62872.5	62878.6	61183.4
M391T39	391.247	39.1425	Periplogenin	[M+H]+	0.72593804305988		C08378	Lipids and lipid-like molecules	Steroids and steroid derivatives	Steroid lactones	266693	355076	554209	534450	475223	390297	678323	377726	644588	654949	650986	655013
M391T297_2	391.095	297.38	Permethrin	[M+H]+	0.797493579261481	HMDB0015604	C14388	Lipids and lipid-like molecules	Fatty Acyls	Fatty acid esters	254225	172919	244715	114529	113421	122906	163510	110845	227268	76831.7	90514.6	76916.8
M437T374_2	437.205	373.917	Phe-Asp-Arg	[M+H]+	0.983259912236489			Organic acids and derivatives	Carboxylic acids and derivatives	Amino acids, peptides, and analogues	58893	9843.29	10648	15976	46752.2	34676.9	15713.4	24737.9	45403.9	21821	21817.8	22692.7
M294T254	294.133	254.143	Phe-gln	[M+H]+	0.991313465555777			Organic acids and derivatives	Carboxylic acids and derivatives	Amino acids, peptides, and analogues	257816	122197	72020.6	86254.8	84959.2	76659	79777.1	52921.7	41487.5	71846.8	68249.9	71890.5
M370T181	370.16	180.534	Phe-Gly-Phe	[M+H]+	0.927790112374859			Organic acids and derivatives	Carboxylic acids and derivatives	Amino acids, peptides, and analogues	103781	15056.6	26940.9	19726.3	27366.8	22327.2	28156.2	19282.1	26301.1	27437.9	30624.3	26168.9
M297T170	297.115	169.941	Phe-met	[M+H]+	0.986121504018994			Organic acids and derivatives	Carboxylic acids and derivatives	Amino acids, peptides, and analogues	38126.4	155487	200590	69898.1	112689	116039	68429.2	109917	112970	131626	124302	124575
M425T390	425.243	389.969	Phe-Met-Lys	[M+H]+	0.8625877709372			Organic acids and derivatives	Carboxylic acids and derivatives	Amino acids, peptides, and analogues	134690	34416.4	61197.4	52941	20964.6	47354.8	39779.1	37684	110689	42453.4	43761.6	42455.5
M313T248	313.11	247.687	Phe-met(o)	[M+H]+	0.853389214511217			Organic acids and derivatives	Carboxylic acids and derivatives	Amino acids, peptides, and analogues	205614	75432.4	28354.4	55736.3	30749.5	25964.8	55801.8	13469.5	16442.3	26240.4	25211.4	25265.5
M313T152	313.142	152.086	Phe-phe	[M+H]+	0.999015559748769			Organic acids and derivatives	Carboxylic acids and derivatives	Amino acids, peptides, and analogues	499363	564652	696326	613695	729315	634782	695979	451530	527516	586542	574550	586411
M253T239	253.108	239.356	Phe-ser	[M+H]+	0.994144306498417			Organic acids and derivatives	Carboxylic acids and derivatives	Amino acids, peptides, and analogues	156798	63329.5	45440	55427.8	51747.8	39411	75757.6	42937.9	50101.3	51755	49114.7	49089.3
M267T223	267.123	222.502	Phe-thr	[M+H]+	0.995498976997253			Organic acids and derivatives	Carboxylic acids and derivatives	Amino acids, peptides, and analogues	194114	76918	51175.2	76196	49393.3	49127.7	105315	49631.2	38745.1	49778	48142.6	49869.3
M329T170	329.135	170.268	Phe-tyr	[M+H]+	0.827458339795928			Organic acids and derivatives	Carboxylic acids and derivatives	Amino acids, peptides, and analogues	148254	265711	248218	219342	78062.6	71032.7	186406	92339.5	91335.8	67409.3	85140.6	69150.8
M168T88	168.058	88.1435	Phenmedipham	[M+H-C8H7NO]+	0.860191558991752		C18420	Benzenoids	Benzene and substituted derivatives	Phenylcarbamic acid esters	869683	1.0985e+06	579519	667880	323994	295382	697856	517676	470779	542749	497063	541713
M103T172	103.049	171.607	Phenylacetaldehyde	[M+H-H2O]+	0.930051904327666	HMDB0006236	C00601	Benzenoids	Benzene and substituted derivatives	Phenylacetaldehydes	575782	319744	439558	377956	181766	233797	272906	246580	353794	303218	291125	291241
M166T146	166.079	145.839	Phenylalanine	[M+H]+	0.839345557199126	HMDB0000159	C00079	Organic acids and derivatives	Carboxylic acids and derivatives	Amino acids, peptides, and analogues	238797	98509	273742	249401	113978	175854	428517	361774	316759	316858	313046	313061
M302T108	302.148	108	Phenylethyl 2-glucoside	[M+NH4]+	0.89824176055541			Organic oxygen compounds	Organooxygen compounds	Carbohydrates and carbohydrate conjugates	790684	526107	484502	351194	184354	256311	350719	288941	441350	288388	332655	331465
M439T206	439.177	205.778	Phenylethyl primeveroside	[M+Na]+	0.992829920293399	HMDB0041274		Organic oxygen compounds	Organooxygen compounds	Carbohydrates and carbohydrate conjugates	58007.4	45805.6	19960.7	12051.6	4007.56	6021.9	29653.7	8461.4	10517.9	67844	48059.3	42831.7
M122T172	122.091	171.874	Phenylethylamine	[M+H]+	0.996105561841907	HMDB0012275	C05332	Benzenoids	Benzene and substituted derivatives	Phenethylamines	923852	538632	668548	628052	403825	469585	391777	433778	607989	469612	462625	469823
M593T66_1	593.251	66.386	Pheophorbide a	[M+H]+	0.943145427023595		C18021	Organoheterocyclic compounds	Tetrapyrroles and derivatives	Chlorins	4.70736e+07	4.325e+07	6.38291e+07	6.45864e+07	5.974e+07	5.48427e+07	7.60369e+07	7.85893e+07	8.32305e+07	2.09176e+07	2.07868e+07	2.2009e+07
M437T358	437.12	357.82	Phlorizin	[M+H]+	0.984979054033397	HMDB0036634	C01604	Phenylpropanoids and polyketides	Flavonoids	Flavonoid glycosides	2.98388e+06	5.69743e+06	2.53705e+06	5.6637e+06	5.13911e+06	5.45253e+06	974479	2.30638e+06	783734	1.80625e+06	3.52013e+06	3.49542e+06
M685T179_2	685.327	179.03	Phosphonic acid, p-[(3r)-3-amino-4-[(3-hexylphenyl)amino]-4-oxobutyl]-	[2M+H]+	0.844927126748935			Organic acids and derivatives	Carboxylic acids and derivatives	Amino acids, peptides, and analogues	28390.4	83215.8	25835.7	52126.8	45599	33394.9	30353.2	60753.5	38271.9	63503	60154.6	60135.1
M667T28_2	667.227	28.02	Phosphonic acid, p-[[[(1r,2s)-2-aminocyclohexyl]amino]carbonyl]-, rel-	[3M+H]+	0.775457622511091			Organic nitrogen compounds	Organonitrogen compounds	Cyclohexylamines	1.04438e+06	237240	353055	181850	280734	224178	155940	123211	94308.1	132809	143046	132859
M621T39	621.207	39.1425	Phosphonic acid, p-[2-[3-[[(1-benzoyl-4-piperidinyl)methylamino]carbonyl]-2-naphthalenyl]-1-(1-naphthalenyl)-2-oxoethyl]-	[M+H]+	0.980962437166969						1.67876e+06	896310	734529	243098	608209	3.04847e+06	3.35175e+06	614865	808125	617887	626275	626106
M441T135_1	441.227	135.319	Phyllanthin	[M+Na]+	0.916063344715238		C10746				758549	1.00715e+06	874339	772058	848201	735098	690544	777134	610245	714364	723792	714572
M318T148	318.286	147.897	Phytosphingosine	[M+H]+	0.990848812713173	HMDB0004610	C12144	Organic nitrogen compounds	Organonitrogen compounds	Amines	4.25636e+06	249677	618552	681970	577616	731555	225700	922416	1.72199e+06	263978	256511	256843
M513T427_2	513.171	427.144	Picroside ii	[M+H]+	0.764648146016868			Phenylpropanoids and polyketides	Tannins	Hydrolyzable tannins	172373	86318.7	98872.6	90527.3	64592.2	7172.14	95916.7	87645.8	90649.5	83019	75304	82967.1
M561T188	561.168	188.333	Picroside iii	[M+Na]+	0.997113825343837			Phenylpropanoids and polyketides	Cinnamic acids and derivatives	Hydroxycinnamic acids and derivatives	467735	1.83552e+06	2.39277e+06	792299	232564	401140	2.58193e+06	563501	317927	1.20684e+06	1.17926e+06	1.20727e+06
M275T206	275.099	205.77	Picrotoxinin	[M+H-H2O]+	0.948576956475557	HMDB0002322	C09529				6.53331e+06	1.93024e+06	1.91702e+06	1.88215e+06	984422	1.14917e+06	1.29932e+06	897402	960306	1.94304e+06	2.11421e+06	1.94078e+06
M209T243	209.12	242.913	Pilocarpine	[M+H]+	0.968109959863046	HMDB0015217	C07474				50127.5	18982.6	14175.9	11368.2	10594.6	10768.4	41320.1	16996.8	50895.8	27381.3	26295.2	26360.3
M462T450	462.213	449.587	Pimozide	[M+H]+	0.777769524555343	HMDB0015232	C07566	Benzenoids	Benzene and substituted derivatives	Diphenylmethanes	69784.3	72937.2	52971	6035.49	21535.1	8575.4	7893.54	10452.8	34290.7	22533.9	19354.2	19372.4
M210T250	210.152	249.992	Pinacidil	(M+H-2H2O)+	0.6272						356688	480950	1.11579e+06	234268	67145.8	125523	937874	316018	443943	448457	448838	466633
M538T132	538.205	131.937	Pinoresinol 4-o-glucoside	[M+NH4]+	0.928604723926588						223914	72204.8	147423	89509.8	70992.5	52113.7	120558	89567.9	81466.5	83643.5	78135.9	83506.4
M357T296	357.137	296.362	Pioglitazone	[M+H]+	0.759056199937065	HMDB0015264	C07675				154394	75783	50792	42550	7345.71	7459.22	36915.8	6636.58	3269.24	19865.3	19800.1	21273.8
M376T35	376.249	35.389	Pipamperone	[M+H]+	0.975924000445774			Organic oxygen compounds	Organooxygen compounds	Carbonyl compounds	1.03433e+06	158845	309473	269054	183768	219754	304860	354263	29474.6	593879	566721	552154
M540T484	540.13	483.77	Piperacillin	[M+Na]+	0.708500377305874	HMDB0014464	C14034	Organic acids and derivatives	Carboxylic acids and derivatives	Amino acids, peptides, and analogues	87788.3	13995.1	4680.29	5543.04	5400.36	6078.04	7189.58	1806.65	5828.7	6971.95	6963.44	7819.76
M286T277_1	286.138	277.352	Piperine	[M+H]+	0.723522033603123	HMDB0029377	C03882				51821.8	32902.7	28203.5	19357.9	10670.9	6270.21	17711	5279.71	17813.2	11579.6	12065.1	11591.9
M340T232_2	340.132	232.096	Piperlongumine	[M+Na]+	0.939447416755565	HMDB0030341	C10166				376862	185190	231381	82306.2	42187.3	43452.7	201484	74633.2	57114.5	110155	106124	106179
M513T449_1	513.098	449.336	Pirinixic acid aminothiazole	[M+H]+	0.96146280630401						2.48121e+06	761227	745813	1.13021e+06	834582	565833	636440	435438	1.1678e+06	619265	597768	611811
M663T189_1	663.196	188.954	Plantamajoside	[M+Na]+	0.986888561598317		C10485	Phenylpropanoids and polyketides	Cinnamic acids and derivatives	Hydroxycinnamic acids and derivatives	158051	262901	307684	184946	187676	117206	313751	173188	162234	201535	189700	201598
M437T349	437.108	348.589	Podofilox	[M+Na]+	0.992889653617983	HMDB0015310	C08411	Lignans, neolignans and related compounds	Lignan lactones	Podophyllotoxins	1.24351e+06	3.8058e+06	399209	690811	3.20992e+06	3.33315e+06	198634	351381	163499	1.0423e+06	1.02214e+06	1.04217e+06
M397T384_1	397.151	383.661	Podophyllotoxin	[M+H-H2O]+	0.705683048655008		C10874	Lignans, neolignans and related compounds	Lignan lactones	Podophyllotoxins	313344	153696	169559	99898.2	217219	80201.5	220485	130194	136724	144859	129238	144926
M119T39	119.08	39.0775	Polygodial	[M+H-C6H12O2]+	0.826796987451178		C09712				868970	1.28723e+06	1.1064e+06	1.35548e+06	1.0748e+06	1.39405e+06	1.11518e+06	870194	724806	1.13283e+06	1.10067e+06	1.134e+06
M617T182	617.192	181.533	Poncirin	[M+Na]+	0.716769466789125		C09830	Phenylpropanoids and polyketides	Flavonoids	Flavonoid glycosides	76791.5	93444.1	39045.4	34108.8	23543.4	23699	52591.7	10476.4	28807.3	18500.3	18144.7	20629.6
M413T214_2	413.136	214.135	Populin	[M+Na]+	0.991965090460519	HMDB0031344	C10823	Organic oxygen compounds	Organooxygen compounds	Carbohydrates and carbohydrate conjugates	345032	437252	560201	190495	188594	174015	389961	293386	172315	287819	283064	287932
M701T207	701.354	207.028	Posaconazole	[M+H]+	0.979988168575594			Organoheterocyclic compounds	Diazinanes	Piperazines	541908	292950	256362	213430	87674.3	100553	247677	122710	65251.1	105643	102588	104384
M447T144_2	447.214	144.104	Pravastatin	[M+Na]+	0.947439352692109	HMDB0005022	C01844	Organic acids and derivatives	Hydroxy acids and derivatives	Medium-chain hydroxy acids and derivatives	41376.3	135635	88921.2	84115.9	58400	51978.7	43590.6	28255.4	36978.8	41288.5	46214.4	46278.4
M381T128	381.149	128.124	Prednisone	[M+Na]+	0.88985387960658	HMDB0014773	C07370	Lipids and lipid-like molecules	Steroids and steroid derivatives	Hydroxysteroids	399041	108286	53591.1	20982.2	26701.4	36620.6	52588.9	18641.8	74325	53109	75703.8	74716.7
M499T442_2	499.154	441.755	Primeverin	[M+Na]+	0.996538380029631			Organic oxygen compounds	Organooxygen compounds	Carbohydrates and carbohydrate conjugates	567480	401622	486601	297587	218309	237327	368447	332202	484698	370089	361658	370280
M253T290	253.056	290.066	Pro-Ala	(M-2H+3Na)+	0.9777						18349.6	9176.31	5784.73	6579.39	4644.29	1851.11	1578.84	5753.72	25892.1	4024.54	4074.02	3187
M272T450	272.159	449.603	Pro-arg	[M+H]+	0.971838018531156			Organic acids and derivatives	Carboxylic acids and derivatives	Amino acids, peptides, and analogues	483101	274995	362626	261080	127755	215415	312856	264960	263255	260380	254947	261053
M229T360	229.11	360.021	Pro-Asn	M+	0.7035						4.17777e+06	18552.4	2.1487e+06	31943.2	668714	22554.1	22165.6	1.22081e+06	1.38276e+06	18426.3	17527	17533
M244T359	244.12	358.772	Pro-gln	[M+H]+	0.986529231441481			Organic acids and derivatives	Carboxylic acids and derivatives	Amino acids, peptides, and analogues	45451.1	69604.8	20998	38629.5	181808	130126	67372.8	191060	272344	121201	121243	118601
M245T405	245.103	405.216	Pro-Glu	[M+H]+	0.99973525474127			Organic acids and derivatives	Carboxylic acids and derivatives	Amino acids, peptides, and analogues	1.16975e+06	1.37713e+06	1.27799e+06	1.15799e+06	797881	813245	1.47781e+06	780512	636209	853805	844829	853870
M401T303_1	401.233	303.187	Pro-Glu-Arg	[M+H]+	0.739463486385809			Organic acids and derivatives	Carboxylic acids and derivatives	Amino acids, peptides, and analogues	125546	52568.7	106811	99727.8	20621.3	35013.6	71304.3	74573.3	55395.2	48944.4	51174	51194.7
M217T296	217.06	296.357	Pro-Gly	(M-H+2Na)+	0.943						9773.02	20158.5	3933.48	22717.7	24140.8	20027.2	8639.44	4756.89	2779.94	18929.6	18973.3	8373.08
M229T415	229.11	415.248	Pro-hyp	[M+H]+	0.995558215040955	HMDB0006695		Organic acids and derivatives	Carboxylic acids and derivatives	Amino acids, peptides, and analogues	45649.2	34110.7	66883.5	39250.5	62507.6	60639.9	146177	154503	237452	91633.5	87198.9	87242.2
M229T294	229.146	294.437	Pro-leu	[M+H]+	0.756490480167266			Organic acids and derivatives	Carboxylic acids and derivatives	Amino acids, peptides, and analogues	9.10601e+06	5.10255e+06	4.85864e+06	3.18739e+06	1.64922e+06	2.14555e+06	3.67669e+06	2.81684e+06	3.07694e+06	3.15738e+06	3.10418e+06	3.15783e+06
M188T337	188.084	337.406	Pro-Met-Lys	[M+2H]2+	0.779598478430404			Organic acids and derivatives	Carboxylic acids and derivatives	Amino acids, peptides, and analogues	17174.4	30128.7	35163.9	15063.1	16887.6	11783.2	21985.8	16366.1	18196.3	17534.2	15899.1	16025.9
M263T231	263.128	230.847	Pro-phe	[M+H]+	0.986871978550122			Organic acids and derivatives	Carboxylic acids and derivatives	Amino acids, peptides, and analogues	522797	420213	483168	568345	330704	523112	865935	504609	751256	566666	621708	566449
M213T411	213.114	411.08	Pro-pro	[M+H]+	0.999412636313095			Organic acids and derivatives	Carboxylic acids and derivatives	Amino acids, peptides, and analogues	513120	298117	856213	380994	468356	370028	702562	1.04154e+06	1.18145e+06	653102	643011	653294
M203T461	203.094	460.539	Pro-ser	[M+H]+	0.731143931595349			Organic acids and derivatives	Carboxylic acids and derivatives	Amino acids, peptides, and analogues	182133	122271	192407	129906	127565	131289	220734	67601	119638	93007.3	106127	106022
M373T542	373.229	541.636	Pro-Thr-Arg	[M+H]+	0.808492291317945			Organic acids and derivatives	Carboxylic acids and derivatives	Amino acids, peptides, and analogues	46625.3	31673.3	21116.3	4656.48	8771.2	13295.4	17471.7	10262.2	13023.3	13174.8	12345.8	12413.4
M302T68	302.293	67.988	Pro-Trp	[M+H]+	0.981773101649979	HMDB0000269	C00836	Organic nitrogen compounds	Organonitrogen compounds	Amines	2.27155e+06	7.38526e+06	8.606e+06	8.91626e+06	8.68873e+06	9.13373e+06	8.1188e+06	8.32692e+06	9.27762e+06	1.07849e+07	1.05604e+07	1.07838e+07
M577T365_1	577.129	365.106	Procyanidin a2	[M+H]+	0.900452469558885	HMDB0037655	C10237	Phenylpropanoids and polyketides	Flavonoids	Biflavonoids and polyflavonoids	508334	465589	350422	98144.2	18629.5	41920.5	181830	37794.6	4722.66	129011	129100	130128
M579T298	579.146	298.163	Procyanidin b2	[M+H]+	0.924207595753961	HMDB0033973	C17639	Phenylpropanoids and polyketides	Flavonoids	Biflavonoids and polyflavonoids	43188.6	20691.9	22216.5	7826.99	5991.65	6863.91	19305.5	6599.73	6264.79	5062.74	4855.75	2441.56
M301T214	301.152	213.851	Promethazine sulfoxide	[M+H]+	0.810293166955568			Organoheterocyclic compounds	Benzothiazines	Phenothiazines	274762	84780.7	69544.8	63074.3	20665	27366.2	126954	23194.2	18503.5	68558.7	61608.1	62120.8
M525T150	525.295	149.689	Propanoic acid, 2-[[4-[2-[[(cyclohexylamino)carbonyl](4-cyclohexylbutyl)amino]ethyl]phenyl]thio]-2-methyl-	[M+Na]+	0.910738041232343		C15622	Organosulfur compounds	Thioethers	Aryl thioethers	208121	812085	303506	303882	157082	191778	190264	190267	296026	321157	320824	355142
M466T301	466.112	301.403	Propaquizafop	[M+Na]+	0.964214149458763		C18886	Benzenoids	Benzene and substituted derivatives	2-phenoxypropionic acid esters	39839.2	73816.8	106909	43838.1	47542.2	37044.1	134120	115593	128240	105015	97514.7	97474.1
M368T219_2	368.173	218.979	Propargite	[M+NH4]+	0.827169566133815		C18602	Benzenoids	Benzene and substituted derivatives	Phenylpropanes	134004	52406.2	11915.4	24281.6	6445.92	5645.86	37551.8	32882.4	3166.69	19537.4	19193.5	19544
M342T205_1	342.1	205.206	Propiconazole	[M+H]+	0.98468822573035		C11121	Benzenoids	Benzene and substituted derivatives	Halobenzenes	488786	603450	952344	1.1346e+06	911994	823692	1.34292e+06	1.20425e+06	1.43739e+06	964180	964224	945399
M553T99	553.269	98.503	Proscillaridin a	[M+Na]+	0.777352016460774		C12816	Lipids and lipid-like molecules	Steroids and steroid derivatives	Steroid lactones	129407	150651	131606	200790	78237.6	169400	251849	165286	129782	160668	179108	183559
M337T115	337.223	114.889	Prostaglandin d1	[M+H-H2O]+	0.710813694587564	HMDB0005102	C06438	Lipids and lipid-like molecules	Fatty Acyls	Eicosanoids	164885	183760	108782	51894.4	75925.4	74579.9	69997	32063.2	76945.9	80529.7	79783.1	51683.6
M337T45	337.259	45.407	Prostaglandin e1	[M+H-H2O]+	0.770901794009747	HMDB0001442	C04741	Lipids and lipid-like molecules	Fatty Acyls	Eicosanoids	2.44697e+06	1.62205e+06	1.09546e+06	1.94018e+06	1.76374e+06	8.72923e+06	2.70029e+06	7.3459e+06	6.59214e+06	2.285e+06	2.32071e+06	2.0012e+06
M530T298_1	530.305	298.164	Prostaglandin e2 p-benzamidophenyl ester	[M+H-H2O]+	0.906082890031003			Lipids and lipid-like molecules	Fatty Acyls	Eicosanoids	50028.2	29495	26090.7	30997.6	3292.77	6472.55	17184.9	2003.32	1639.3	9316.07	8987.68	8986.28
M647T36	647.426	36.194	Prostaglandin f2.alpha.-biotinamide	[M+H-H2O]+	0.975434145091899			Lipids and lipid-like molecules	Fatty Acyls	Eicosanoids	2.13292e+06	520433	2.67365e+06	2.16607e+06	112579	1.61655e+06	957969	1.8711e+06	169357	1.46397e+06	1.34104e+06	1.46172e+06
M563T395_1	563.272	395.315	Protoporphyrin ix	[M+H]+	0.885428787889856	HMDB0000241	C02191	Organoheterocyclic compounds	Tetrapyrroles and derivatives	Porphyrins	394446	80731.2	39289	40226.4	28409.7	29241.4	43824.3	11752.8	22488.9	34265.8	33027.7	33366.2
M321T291	321.112	291.457	Pseudo-anisatin	[M+Na]+	0.918926538395054						166067	183239	178770	61033	23888	36391.9	232214	72468.9	77638.6	103526	99490.7	99664.9
M337T366	337.095	365.767	Psoralidin	[M+H]+	0.99933177484758	HMDB0034050	C10523	Phenylpropanoids and polyketides	Isoflavonoids	Coumestans	5.40367e+06	5.92685e+06	6.57777e+06	3.55169e+06	2.02236e+06	2.45295e+06	7.14902e+06	4.5203e+06	7.62961e+06	4.34821e+06	4.24949e+06	4.29656e+06
M341T357_2	341.046	356.87	Psoromic acid	[M+H-H2O]+	0.719143235214832						2.17318e+06	2.81526e+06	2.23671e+06	1.1505e+06	1.91501e+06	1.47829e+06	1.90566e+06	2.33859e+06	2.6609e+06	1.97023e+06	1.93939e+06	1.93953e+06
M543T153_1	543.289	152.605	Puberanidine	[M+H]+	0.992544024084092			Lipids and lipid-like molecules	Prenol lipids	Diterpenoids	321549	618049	959937	437672	115121	232847	685383	268888	214287	393088	393095	399957
M521T144_3	521.249	143.506	Purmorphamine	[M+H]+	0.778729404688927			Organoheterocyclic compounds	Oxazinanes	Morpholines	19816.1	57729.9	34388.7	100680	50196.6	22311.6	124680	25344.3	23844.1	77220.5	68267.8	77097.5
M363T222	363.074	222.401	Pyridaphenthion	[M+Na]+	0.815295151234748		C18762	Organic acids and derivatives	Organic thiophosphoric acids and derivatives	Thiophosphoric acid esters	36210.3	31003.4	52180.7	62302.9	37976.1	51901	95361.2	70013.4	92506.7	62151.2	62147.7	61683.3
M379T233	379.142	232.744	Pyridate	[M+H]+	0.981022789410107		C18803	Organoheterocyclic compounds	Diazines	Pyridazines and derivatives	263441	52925.5	58655.3	60091.1	35393.3	33520.2	82886.4	30781.4	32493.1	38587	40411.2	38571.2
M150T108	150.048	108.345	Pyridoxal	[M+H-H2O]+	0.847295721702039	HMDB0001545	C00250	Organoheterocyclic compounds	Pyridines and derivatives	Pyridine carboxaldehydes	200837	217955	507120	444417	370027	370316	899938	612553	491335	519111	517654	548093
M150T66	150.048	66.386	Pyridoxal phosphate	[M+H-H3O4P]+	0.958053366920596	HMDB0001491	C00018	Organoheterocyclic compounds	Pyridines and derivatives	Pyridine carboxaldehydes	88171.5	667014	2.35774e+06	1.24677e+06	727019	1.13361e+06	1.7846e+06	1.4252e+06	1.34136e+06	1.98528e+06	1.9125e+06	1.98495e+06
M170T121	170.074	121.344	Pyridoxine	[M+H]+	0.993762233396415	HMDB0000239	C00314	Organoheterocyclic compounds	Pyridines and derivatives	Pyridoxines	444180	171443	783445	264034	105656	205485	234811	238461	518918	312077	328268	329459
M201T392	201.078	391.842	Pyroglu-Ala	[M+H]+	0.723313925025575			Organic acids and derivatives	Carboxylic acids and derivatives	Amino acids, peptides, and analogues	197441	151403	123962	86236.7	89937.9	72439.4	101565	40418	66229.3	75225.2	71702.6	71760
M442T215_2	442.275	214.78	Pyroglu-Arg-Arg	[M+H]+	0.941865150500759			Organic acids and derivatives	Carboxylic acids and derivatives	Amino acids, peptides, and analogues	66644.9	27139.3	57267.8	32306.5	17855	17646.7	78875.9	134548	154979	68349.3	67029	67032.5
M227T282	227.093	282.437	Pyroglu-pro	[M+H]+	0.988271631543443			Organic acids and derivatives	Carboxylic acids and derivatives	Amino acids, peptides, and analogues	52474.5	57503.6	56086.4	30173.4	44904.3	58115.8	99135.2	72545.3	94909.1	59645.1	58782.2	62574.5
M588T381	588.322	381.431	Pyrrolidinium, 1-[(7r)-7-(acetyloxy)-4-hydroxy-4-oxido-3,5,9-trioxa-4-phosphapentacos-1-yl]-1-methyl-, inner salt	[M+K]+	0.928271948906632						41614.5	23472.2	16637.2	24169.1	21531.3	19659.6	33926.7	21226.1	38822.4	22736.5	22508.5	20236.9
M757T179	757.176	178.715	Quercetin 3-o-[2''-o-(6'''-o-p-coumaroyl)-b-d-glucopyranosyl]-a-l-rhamnopyranoside	[M+H]+	0.911053237807881			Phenylpropanoids and polyketides	Flavonoids	Flavonoid glycosides	8281.36	99025.3	95742	128149	88823.9	109589	176053	98573.4	48733.8	95227.6	95381.7	98696.7
M573T40_1	573.094	39.751	Quercetin 3-o-malonylglucoside	[M+Na]+	0.957807843491281		C12638	Phenylpropanoids and polyketides	Flavonoids	Flavonoid glycosides	159984	3.78587e+06	93711.3	1.0665e+06	353479	629108	127927	780869	972789	1.247e+06	1.26278e+06	1.2628e+06
M439T148_1	439.212	147.729	Quinapril	[M+H]+	0.935737145106079	HMDB0015019	C07398	Organic acids and derivatives	Carboxylic acids and derivatives	Amino acids, peptides, and analogues	617682	929979	322303	286685	308982	496221	539117	378221	466352	479106	478788	464062
M365T115	365.225	115.201	Quinestrol	[M+H]+	0.964464234425796	HMDB0015579	C07619	Lipids and lipid-like molecules	Steroids and steroid derivatives	Estrane steroids	1.25491e+06	5.30096e+06	1.24396e+06	951046	840049	815357	856467	799541	785536	1.98701e+06	1.88608e+06	1.98746e+06
M314T138_1	314.327	137.68	R-palmitoyl-(2-methyl) ethanolamide	[M+H]+	0.916832562083721			Lipids and lipid-like molecules	Fatty Acyls	Fatty amides	200609	94665.7	117559	154952	138818	151481	111531	137204	161014	156078	155804	160615
M342T214	342.147	213.535	Rabeprazole	[M+H-H2O]+	0.933116798676886	HMDB0005026	C07864	Organoheterocyclic compounds	Benzimidazoles	Sulfinylbenzimidazoles	204240	59340.6	485579	50095.2	439341	476857	128382	19081.9	766843	311541	126177	312491
M527T436	527.134	436.115	Raffinose	[M+Na]+	0.984219078152245	HMDB0003213	C00492	Organic oxygen compounds	Organooxygen compounds	Carbohydrates and carbohydrate conjugates	1.09518e+06	548219	1.42585e+06	568761	667489	582223	644263	812680	938984	542421	616101	615768
M467T410_2	467.167	409.882	Raltegravir	[M+Na]+	0.951471243252221			Organoheterocyclic compounds	Diazines	Pyrimidines and pyrimidine derivatives	119449	186664	75128.8	119361	71020.4	80406.1	167419	104245	171009	146316	141360	146258
M601T205	601.332	204.756	Ranaconitine	[M+H]+	0.975779881459417						87507.1	147201	54785.3	113219	162596	169734	31282.1	111092	114306	25761.8	49479	50511
M450T221	450.25	220.833	Ranolazine	[M+Na]+	0.946644337576453	HMDB0014388		Benzenoids	Phenol ethers	Anisoles	45353.7	22988.9	11954.5	25870.1	8765.9	22223.1	26306	26879.2	27879	27407.7	22025.2	24532.7
M385T380	385.239	380.097	Resibufogenin	[M+H]+	0.722562390347507		C17058	Lipids and lipid-like molecules	Steroids and steroid derivatives	Steroid lactones	1.22835e+06	468366	567189	388339	506827	372739	432361	148689	480191	262335	314470	312240
M629T34	629.265	33.755	Resiniferatoxin	[M+H]+	0.867197276517638		C09179	Lipids and lipid-like molecules	Prenol lipids	Diterpenoids	276511	558691	858170	596398	658984	537456	1.35182e+06	957919	614535	443684	414478	414470
M361T385	361.157	384.701	Resmethrin	[M+Na]+	0.708647723366102		C10991	Lipids and lipid-like molecules	Prenol lipids	Monoterpenoids	63095	32209.4	27577.7	28220.7	36787.9	28867	22663.8	11253.2	30666.8	49644	36251.1	34746.8
M455T393_2	455.13	393.238	Resveratrol dimer	[M+H]+	0.902529143231656		C10289				756686	1.21941e+06	609998	1.0676e+06	905299	972339	173703	418943	174002	746790	719798	719946
M595T48	595.447	48.323	Retinol (Vitamin A)	(2M+Na)+	0.6295		C00473				4.01646e+06	1.21025e+06	2.5146e+06	3.80308e+06	3.27576e+06	3.70654e+06	4.90431e+06	6.45402e+06	1.03302e+07	3.13139e+06	3.34769e+06	3.13312e+06
M421T258_1	421.15	258.008	Rhaponticin	[M+H]+	0.974104441571532		C10288	Phenylpropanoids and polyketides	Stilbenes	Stilbene glycosides	162981	51446	47442.3	27328.7	8358.12	12139.7	39320.8	29900.4	32104	26706.2	25666.9	26696
M579T238	579.179	237.844	Rhoifolin	[M+H]+	0.923336827472616		C12627	Phenylpropanoids and polyketides	Flavonoids	Flavonoid glycosides	124261	64368	67262.7	30779.6	10149.1	27483.1	76717.9	52184.6	7648.44	31567.7	30883.5	30887.3
M377T208	377.129	208.357	Riboflavin	[M+H]+	0.993229344267038	HMDB0000244	C00255	Organoheterocyclic compounds	Pteridines and derivatives	Alloxazines and isoalloxazines	853090	545336	717621	473221	310320	351503	688436	377473	329644	358895	358635	364665
M869T82_1	869.429	81.901	Rifabutin (mycobutin)	[M+Na]+	0.785876176140451						7386.23	7574.3	15143.5	7739.62	16308.4	10320.9	17605.5	7860.45	4271.75	3937.89	5337.12	3827.81
M721T437_1	721.332	437.149	Ritonavir	[M+H]+	0.858950516077528	HMDB0014646	C07240	Organic acids and derivatives	Carboxylic acids and derivatives	Amino acids, peptides, and analogues	74110.9	23530.2	3106.24	8166.79	9057.14	6758.48	6717.54	3236.56	7718.34	2490.8	2746	2785.54
M741T178	741.202	178.24	Robinin	[M+H]+	0.849200972056604		C10178	Phenylpropanoids and polyketides	Flavonoids	Flavonoid glycosides	77196.7	313536	308210	348615	361744	308257	519068	357285	234306	485504	450553	463141
M412T459	412.165	458.546	Roquefortine c	[M+Na]+	0.886753499590851		C22165	Organoheterocyclic compounds	Indoles and derivatives	Pyrroloindoles	55419.8	34379.9	26643.5	45731.6	69454.8	44808	20039.6	34740.7	29735	28878.3	29221.2	26177.5
M555T186	555.251	186.192	Roridin a	[M+Na]+	0.791202237337537		C09716	Lipids and lipid-like molecules	Prenol lipids	Sesquiterpenoids	164236	94404.7	91397.6	47829.5	22502.6	34293.7	120475	49453.3	76599.8	64287.5	61833.6	64361.8
M526T304	526.145	303.957	Rosuvastatin	[M-H+2Na]+	0.91810077479415	HMDB0015230		Organoheterocyclic compounds	Diazines	Pyrimidines and pyrimidine derivatives	269782	30530.2	27057.6	34969.7	24239.5	16638	19421.5	39379	36866.2	27328.4	25451.3	27312.5
M417T182	417.154	181.563	Rotenone	[M+Na]+	0.933398543792701	HMDB0034436	C07593	Phenylpropanoids and polyketides	Isoflavonoids	Rotenoids	40848	70981.1	49916.5	55898.3	51929.5	59633.2	97265.8	87264.3	78375.7	91432.5	87419.4	87271.7
M517T295_1	517.204	295.145	Rottlerin	[M+H]+	0.979017660115636		C10721	Phenylpropanoids and polyketides	Diarylheptanoids	Linear diarylheptanoids	82510	62276	69373.9	44130.8	46474.4	36951	71054.9	58888	50333.6	48364.4	44936.2	45696.7
M390T427_2	390.217	427.166	RU-0211	M+	0.6981						211830	118680	79631.5	77727.5	73721.8	29622.6	101632	109224	87423	94795.5	89716.8	103909
M543T437	543.106	437.047	Rugulosin	[M+H]+	0.928696356686632		C16764				557503	274570	448709	156854	197326	224481	268157	431495	300928	743071	578279	744347
M288T251	288.093	251.35	Rutaecarpine	[M+H]+	0.956506916376239	HMDB0042010	C09238	Organoheterocyclic compounds	Indoles and derivatives	Pyridoindoles	433025	480115	580638	263854	103252	122191	949561	346609	259246	363543	347897	363479
M385T166	385.142	166.458	S-adenosyl-l-homocysteine	[M+H]+	0.827007082237073	HMDB0000939	C00021	Nucleosides, nucleotides, and analogues	5'-deoxyribonucleosides	5'-deoxy-5'-thionucleosides	1.3386e+06	1.14792e+06	1.39436e+06	741795	813252	736848	1.15995e+06	1.29448e+06	1.32052e+06	1.13403e+06	1.09158e+06	1.13353e+06
M399T138	399.157	137.75	S-adenosyl-l-methionine	[M+H]+	0.974438888384151	HMDB0001185	C00019	Nucleosides, nucleotides, and analogues	5'-deoxyribonucleosides	5'-deoxy-5'-thionucleosides	112201	134994	41674.6	337378	24085.1	35897	369581	131290	29314.3	319923	163740	222606
M399T407	399.137	406.579	S-Adenosylmethionine	(M+H)+	0.883	HMDB0001185	C00019	Nucleosides, nucleotides, and analogues	5'-deoxyribonucleosides	5'-deoxy-5'-thionucleosides	105303	97910.9	72631	86164.3	71876.5	116520	107048	87872.4	75162.6	70271.5	68456.8	56852.5
M380T228	380.115	228.292	S-lactoylglutathione	[M+H]+	0.958480875425766	HMDB0001066	C03451	Organic acids and derivatives	Carboxylic acids and derivatives	Amino acids, peptides, and analogues	44444.3	38061.9	79794.6	27472.6	4105.64	7569.27	20920.9	27242.6	12333.5	27605.5	26734.4	27597.5
M298T108	298.084	108.442	S-methyl-5'-thioadenosine	[M+H]+	0.999622896121068	HMDB0001173	C00170	Nucleosides, nucleotides, and analogues	5'-deoxyribonucleosides	5'-deoxy-5'-thionucleosides	6.61159e+06	4.80858e+06	6.6293e+06	6.06785e+06	5.60655e+06	5.83453e+06	6.51972e+06	3.84198e+06	4.07226e+06	4.38506e+06	4.42902e+06	4.38481e+06
M132T88	132.075	88.194	S(-)-cathinone	[M+H-H2O]+	0.805286226069591		C08301	Organic oxygen compounds	Organooxygen compounds	Carbonyl compounds	1.35498e+06	232482	309354	256494	90713.5	152151	184690	135192	264032	258853	255108	258805
M781T191	781.466	191.042	Saikosaponin d	[M+H]+	0.826630621476808			Lipids and lipid-like molecules	Prenol lipids	Terpene glycosides	272172	10077.9	8071.16	18295.1	37200.2	16516.6	22657	8840.03	7883.9	7026.17	6978.82	7669
M287T149	287.107	149.076	Sakuranetin	[M+H]+	0.966993707644894	HMDB0030090	C09833	Phenylpropanoids and polyketides	Flavonoids	O-methylated flavonoids	851076	1.01799e+06	1.07761e+06	814163	307626	521495	815608	377180	362743	778384	763343	765660
M167T173	167.063	172.639	Salicylic acid ethyl ester	[M+H]+	0.856074658877663	HMDB0029817		Benzenoids	Benzene and substituted derivatives	Benzoic acids and derivatives	433805	378247	434467	223498	83504.8	110550	279385	161805	146691	207012	196106	207107
M318T155	318.142	154.702	Salidroside	[M+NH4]+	0.904175337394569		C06046	Organic oxygen compounds	Organooxygen compounds	Carbohydrates and carbohydrate conjugates	533945	635225	881359	401535	75355.3	202236	590228	317749	371247	479195	521142	479728
M773T47	773.484	47.477	Salinomycin	[M+Na]+	0.731032653845332		C15690	Lipids and lipid-like molecules	Prenol lipids	Terpene glycosides	334523	154511	168778	85088.6	160207	96852.3	394725	144786	213756	242115	239073	242152
M517T420_3	517.098	420.137	Salvianolic acid a	[M+Na]+	0.765678456250439		C10492				21858.5	26919.7	19770.3	12706.5	18945.9	17074.7	4741.1	7583.38	5457.83	10507.2	10953.5	10508.5
M409T375	409.127	375.224	Samidin	[M+Na]+	0.981300886873171		C09310	Phenylpropanoids and polyketides	Coumarins and derivatives	Pyranocoumarins	1.0561e+06	778375	579059	528935	247252	358392	451443	306098	236436	455368	451981	452032
M332T231	332.115	231.357	Sanguinarine	[M]+	0.753685066638129	HMDB0029367	C06162	Alkaloids and derivatives	Benzophenanthridine alkaloids	Quaternary benzophenanthridine alkaloids	14955.5	12061.5	24943.3	17717.8	11647.4	18162.4	46122.6	29179.3	12960.9	13990.1	14012.1	14483.9
M577T245	577.164	245.291	Saponarin	[M+H-H2O]+	0.806511420715496		C08064	Phenylpropanoids and polyketides	Flavonoids	Flavonoid glycosides	714934	857620	816401	431337	163660	148286	896528	211024	154093	250936	243201	250975
M386T187	386.128	186.831	Sarafloxacin	[M+H]+	0.96938498414435	HMDB0039526		Organoheterocyclic compounds	Quinolines and derivatives	Phenylquinolines	30287.6	36532.8	62947.7	42398.4	52453.1	45340.8	72034.3	65613.7	103219	47870.1	47569.3	49575.2
M587T378_1	587.112	377.85	Schaftoside	[M+Na]+	0.956498332736761		C10181	Phenylpropanoids and polyketides	Flavonoids	Flavonoid glycosides	315799	130624	153814	74345.8	50850.5	56845.6	102448	88154.8	95637.7	88680.8	88344.8	88343.4
M455T137	455.219	136.89	Schizandrin	[M+Na]+	0.938726288684008		C17064	Phenylpropanoids and polyketides	Tannins	Hydrolyzable tannins	786311	804909	316152	227868	207535	203419	276366	273099	300144	313583	314509	283259
M439T231	439.2	230.827	Schizandrin a	[M+Na]+	0.92612793371055		C16951	Phenylpropanoids and polyketides	Tannins	Hydrolyzable tannins	76138.1	28064.5	8653.78	4286.83	2913.84	2489.43	11875.2	5037.16	2770.15	4533.81	3930.1	3951.95
M273T150_1	273.246	150.402	Sclareol	[M+H-2H2O]+	0.793091536190926	HMDB0036827	C09183	Lipids and lipid-like molecules	Prenol lipids	Diterpenoids	103557	145254	175783	81275.9	28113.1	47587	132724	45866.5	25117	61425.5	61425.9	60906.9
M193T42	193.041	42.409	Scopoletin	[M+H]+	0.99130853117758	HMDB0034344	C01752	Phenylpropanoids and polyketides	Coumarins and derivatives	Hydroxycoumarins	1.82607e+06	4.55757e+06	1.02412e+06	1.97604e+06	1.19934e+06	1.5885e+06	1.12727e+06	1.3349e+06	2.02227e+06	1.8778e+06	1.87831e+06	1.92837e+06
M355T136	355.088	135.743	Scopolin	[M+H]+	0.998311747097687		C01527	Phenylpropanoids and polyketides	Coumarins and derivatives	Coumarin glycosides	37660.8	511829	79699.5	145824	52573.6	75020.5	148604	182631	107081	85254.8	131485	130600
M545T159_2	545.155	159.034	Scytonemin	[M+H]+	0.948464197419802						24929.7	239027	151884	50534.2	93842.1	70118.8	120712	58666.6	74213.3	170928	178005	177900
M185T34	185.109	33.8385	Sebacic acid	[M+H-H2O]+	0.921862354895741	HMDB0000792	C08277	Lipids and lipid-like molecules	Fatty Acyls	Fatty acids and conjugates	849928	7.46307e+06	940593	184131	260090	242991	559813	380452	1.20167e+06	1.69109e+06	1.6218e+06	1.6912e+06
M218T429	218.14	429.187	Securinine	[M+H]+	0.995881081337044		C10614				1.58659e+06	854257	886912	504493	664524	560767	674455	603009	832609	667913	649571	652670
M336T214	336.183	214.045	Senecionine	[M+H]+	0.789216073657888		C06176				363748	140912	34818.9	85852.5	81943.7	91138.2	127269	49743.6	47646.3	78467	74787.6	78594.7
M376T425	376.206	425.122	Ser-Asn-Arg	[M+H]+	0.711711943168372			Organic acids and derivatives	Carboxylic acids and derivatives	Amino acids, peptides, and analogues	229248	21834.7	35922.1	27644	132780	21614	103981	21132	62394.8	114709	103514	103284
M365T439	365.17	438.705	Ser-Met-Lys	[M+H]+	0.865260321115769			Organic acids and derivatives	Carboxylic acids and derivatives	Amino acids, peptides, and analogues	180773	117492	66238	49291.7	58165	40983.5	93746.6	43953.5	46454.1	37301.8	33149.3	33197.3
M333T394_1	333.199	394.173	Ser-Val-Lys	[M+H]+	0.961229880491278			Organic acids and derivatives	Carboxylic acids and derivatives	Amino acids, peptides, and analogues	765328	517541	448468	338229	337344	316032	441647	297520	424870	337093	329925	337235
M121T281	121.023	280.663	Shikimate	[M+H-3H2O]+	0.784359824998227	HMDB0003070	C00493	Organic oxygen compounds	Organooxygen compounds	Alcohols and polyols	10290.4	56344.5	4855.79	81747.8	3893.66	30463.9	31531.9	4080.64	2104.49	17726.6	15421	17733.3
M430T409	430.142	409.333	Sialyl lewis x	[M+H+K]2+	0.878535584371291	HMDB0006565		Organic oxygen compounds	Organooxygen compounds	Carbohydrates and carbohydrate conjugates	10229.6	12057.8	7823.16	7311.83	20222.2	23967.3	6228.34	8151.54	10147.4	6185.91	10932.1	12461.8
M571T141_2	571.172	141.48	Sibiricose a6	[M+Na]+	0.878587383239033			Phenylpropanoids and polyketides	Cinnamic acids and derivatives	Hydroxycinnamic acids and derivatives	23431.9	55346	74606.5	49162.8	12135	26013.7	57094.1	20201.3	17819.4	46058.7	45141.9	48071.7
M516T420	516.243	420.137	Sildenafil	(M+CH3CN+H)+	0.6519	HMDB0005039	C07259	Benzenoids	Benzene and substituted derivatives	Benzenesulfonamides	49337.1	62877.2	34839.5	22821.2	28263.8	31640.8	16140.3	15273.9	13688.3	29884.2	25602.6	25753.6
M518T441	518.23	441.209	Silodosin	[M+Na]+	0.823960767443145			Organoheterocyclic compounds	Indoles and derivatives	Indolecarboxylic acids and derivatives	76942.5	33715.6	56978.9	38115.3	33064.7	14836.9	64100.8	23180.8	36254.7	25516.9	23002.9	23187.7
M441T135_2	441.24	135.45	Simvastatin (zocor)	[M+Na]+	0.963397234966742			Organoheterocyclic compounds	Lactones	Delta valerolactones	569615	935792	844298	700559	765692	665919	609823	699794	561215	781522	751411	781195
M193T154	193.077	154.418	Sinapyl alcohol	[M+H-H2O]+	0.984550356440427	HMDB0013070	C02325	Benzenoids	Phenols	Methoxyphenols	242105	345459	652691	185605	158407	136455	522751	276308	299407	330839	319084	330518
M364T232	364.194	232.448	Sinefungin	[M+H-H2O]+	0.978485636619345						171823	349213	49974.6	52132.1	30504.5	19854.7	80722.8	21981.1	13612.6	82129.3	78010.6	78084.4
M473T207	473.216	207.092	Sofalcone	[M+Na]+	0.975597242129444	HMDB0042013					219942	104880	18052.9	21297.9	19786	10056.5	23219.1	18413.8	19608.3	31603.9	31592.4	30926.8
M402T151_2	402.341	151.181	Sorbitane monopalmitate - polysorbate 40 in-source fragment	[M+H]+	0.815887716756032	HMDB0029887		Lipids and lipid-like molecules	Fatty Acyls	Fatty acid esters	19623.6	1241.2	5967.78	10174.8	6609	8229.47	7215.96	861.924	3306.47	1593.69	3123.39	2590.96
M958T99	957.513	99.039	Soyasapogenol b base + o-hexa-hexa-dhex	[M+H]+	0.732389575717138			Lipids and lipid-like molecules	Prenol lipids	Terpene glycosides	1.2013e+06	233273	462177	2.36132e+06	4.54623e+06	2.03025e+06	777769	6.0165e+06	5.01503e+06	1.18202e+06	1.17659e+06	1.2565e+06
M935T170	935.488	169.721	Soyasaponin ii	[M+Na]+	0.879782877052922		C12081	Lipids and lipid-like molecules	Prenol lipids	Terpene glycosides	50760.4	16266.6	8124.16	10700.6	9271.25	11415.4	24749.6	10422.2	10764.1	7768.99	7699	8712.93
M609T219	609.188	219.252	Spinosine	[M+H]+	0.981903358636919		C17834	Phenylpropanoids and polyketides	Flavonoids	Flavonoid glycosides	226123	363696	255087	189970	57311.3	69273.7	329293	162596	54187.8	152361	148030	152417
M883T66_2	883.45	65.77	Spirostane -2h, + 1o, o-hex-dhex, c6h9o4	[M+H]+	0.774283454727514			Lipids and lipid-like molecules	Steroids and steroid derivatives	Steroidal glycosides	50939.3	19347.2	38700.6	51139.6	33687.7	40208	30008.4	29157	32581.8	41933.4	42080.7	44027.2
M883T168_2	883.483	168.041	Spirostane + 2o, -2h, o-hex-dhex-dhex	[M-H2O+H]+	0.912648187753913			Lipids and lipid-like molecules	Steroids and steroid derivatives	Steroidal glycosides	19230	14247.6	20476.6	7649.38	5632.39	2379.14	40944.7	7461.78	11685	11222.7	9729.61	9749.16
M396T234	396.183	233.969	Spirotetramat	[M+Na]+	0.931738691838839		C18807	Benzenoids	Benzene and substituted derivatives	Xylenes	20086.4	13627.5	3015.35	5019.73	1670.42	2683.85	5993.6	11426.6	22273.4	4830.45	4556.78	4837.4
M689T41	689.213	40.672	Stachyose	[M+Na]+	0.739065828514993	HMDB0003553	C01613	Organic oxygen compounds	Organooxygen compounds	Carbohydrates and carbohydrate conjugates	2.43204e+06	1.14493e+06	1.3336e+06	695081	696080	671400	1.14043e+06	743108	313866	1.07254e+06	946881	1.07445e+06
M284T583	284.282	583.38	Stearamide	[M+H]+	0.973855213058	HMDB0034146	C13846	Organic acids and derivatives	Carboximidic acids and derivatives	Carboximidic acids	616247	438153	448033	367606	412577	555134	429160	385396	438326	374503	405478	405562
M277T33	277.204	33.1555	Stearidonic acid	[M+H]+	0.914420983083755	HMDB0006547	C16300	Lipids and lipid-like molecules	Fatty Acyls	Lineolic acids and derivatives	1.14737e+06	7.08772e+06	1.23805e+06	455073	1.45721e+06	1.24064e+06	476588	759310	1.87898e+06	2.24917e+06	2.23931e+06	2.24962e+06
M325T143	325.075	143.009	Sterigmatocystin	[M+H]+	0.828765873976465	HMDB0030588	C00961	Phenylpropanoids and polyketides	Sterigmatocystins		19607.2	115451	206802	92247.8	171402	136866	162532	141132	150241	143802	144876	143799
M427T177	427.186	177.044	Strophantidin	[M+Na]+	0.955200082575687		C19988	Lipids and lipid-like molecules	Steroids and steroid derivatives	Steroid lactones	80007.4	96516.7	179906	331673	142162	143521	316049	370489	241026	232411	220107	219969
M743T47	743.426	47.013	Stylostatin 1	[M+H]+	0.745451372004571			Organic acids and derivatives	Carboxylic acids and derivatives	Amino acids, peptides, and analogues	159452	126435	235354	67325	61390.2	67218.6	151929	89133.8	182769	77665.5	77991	81922.4
M351T104_1	351.199	104.452	Sumithrin	[M+H]+	0.871194663908805		C14387	Lipids and lipid-like molecules	Fatty Acyls	Fatty acid esters	290093	528453	93653.8	163884	517201	293694	285929	117414	130777	237175	234271	234284
M359T363	359.111	362.855	Sweroside	[M+H]+	0.755733540270044		C17071	Organic oxygen compounds	Organooxygen compounds	Carbohydrates and carbohydrate conjugates	55615	125286	100887	48066.6	60123.3	78394.9	104066	125022	65333	245233	308546	270319
M543T134	543.176	134.01	Symplocosin	[M+Na]+	0.716481130252122						60093.3	75019.5	121512	93736	57346.2	61614	102114	64992.2	65842.6	61656.3	63008.5	63132.7
M151T125	151.069	124.856	Synephrine	[M+H-NH3]+	0.863449747814045	HMDB0004826	C04548	Benzenoids	Phenols	1-hydroxy-2-unsubstituted benzenoids	586374	554771	641377	187683	166198	161737	357007	124820	91709	280603	265708	280882
M509T375_1	509.127	374.754	Syringetin 3-galactoside	[M+H]+	0.980125300692768			Phenylpropanoids and polyketides	Flavonoids	Flavonoid glycosides	10725.9	10422.7	10313.8	16905.1	11447.4	5703.88	7807.45	12884.7	11093.5	15067.6	16670.6	15125.8
M199T412	199.063	411.869	Syringic acid	[M+H]+	0.816081918754706	HMDB0002085	C10833	Benzenoids	Benzene and substituted derivatives	Benzoic acids and derivatives	216987	102606	59682.1	78707.4	42324.9	54499.8	78153.7	53111.2	45392	61934.3	55047.9	55137.2
M667T37	667.268	37.4915	Syrosingopine	[M+H]+	0.710090965201559						1.89593e+06	924357	413398	1.13273e+06	238433	559224	970745	1.15142e+06	249113	910575	810943	906555
M489T459	489.22	459.305	T 2 toxin	[M+Na]+	0.857992590283301		C09738	Organic acids and derivatives	Carboxylic acids and derivatives	Tricarboxylic acids and derivatives	124597	27472.1	58512.9	32564.7	19042.2	11196.5	38186.5	18650.2	27091.1	19904	18482.4	20243.9
M475T199	475.247	199.496	Tafluprost	[M+Na]+	0.842348803834281			Lipids and lipid-like molecules	Fatty Acyls	Eicosanoids	41116.1	42525.6	23948.7	11532.2	9498.06	8222.3	21994.4	14998.4	22880.2	10071.8	11279.3	10057.2
M563T218_2	563.327	218.326	Tandutinib	[M+H]+	0.860346659215175			Organoheterocyclic compounds	Diazinanes	Piperazines	40036	28674.5	13415.3	12735.2	1723.91	2063.78	18327.4	3952.33	968.002	5027.35	5034.85	5440.94
M395T412	395.101	411.842	Tangeritin	[M+Na]+	0.923685555700059	HMDB0030539	C10190	Phenylpropanoids and polyketides	Flavonoids	O-methylated flavonoids	60852.1	62666.3	53975.4	38446	34756.9	40823.1	58469	65064	62941.2	59693.9	59719.6	67354.3
M381T141_2	381.208	140.65	Taprostene (free acid)	[M+H-H2O]+	0.978682734170516			Benzenoids	Benzene and substituted derivatives	Benzoic acids and derivatives	453406	2.38853e+06	341601	283849	154217	300032	303796	220168	358122	685061	677849	687958
M516T383_1	516.315	382.971	Taurocholate	[M+H]+	0.907468389522941	HMDB0000036	C05122	Lipids and lipid-like molecules	Steroids and steroid derivatives	Bile acids, alcohols and derivatives	61245	23865.8	93645.6	60040.6	48410.4	63147.9	110340	54701.2	57693.3	57365.4	50679.8	57462.5
M485T394_1	485.105	394.091	Tectoridin	[M+Na]+	0.958136995899549		C10533	Phenylpropanoids and polyketides	Isoflavonoids	Isoflavonoid O-glycosides	50673.2	101553	61763.2	35974.9	30830.8	31618.6	58239.5	44392.5	33186	53605.2	52216.2	52284.7
M702T410	702.372	410.207	Telaprevir (vx-950)	[M+Na]+	0.874149820890697			Organic acids and derivatives	Peptidomimetics	Hybrid peptides	15644.3	17377.3	3472.62	6245.01	3479.16	2883.92	7687.21	5077.94	3804.53	3629.02	3709.1	3628.52
M383T120	383.115	119.811	Teniposide	[M+H-C11H14O6S]+	0.91531624388614		C11153	Lignans, neolignans and related compounds	Lignan lactones	Podophyllotoxins	619088	575609	891803	382773	304145	314709	404838	252674	160591	442959	464337	464184
M575T213	575.185	212.852	Tenofovir	[2M+H]+	0.852897977030006	HMDB0014445	C17407	Organoheterocyclic compounds	Imidazopyrimidines	Purines and purine derivatives	28527.1	13669.5	15207.2	13620.2	9966.4	15871	32247	25808.7	9504.57	17089.9	16332.5	17089.3
M415T224	415.248	223.804	Tentoxin	[M+H]+	0.778875801238738		C08441	Organic acids and derivatives	Carboxylic acids and derivatives	Amino acids, peptides, and analogues	677153	159393	318377	270211	94921.2	129303	203681	191551	191941	188069	182302	186265
M534T139_1	534.172	138.91	Terconazole	[M+H+2i]+	0.960575054774897		C08080	Organoheterocyclic compounds	Diazinanes	Piperazines	31062	99584.2	140117	54669.6	39109.3	40472.4	147085	103640	209537	83247.7	83621.6	85679.6
M472T237	472.302	236.536	Terfenadine	[M+H]+	0.893857957862664	HMDB0014486	C07463	Benzenoids	Benzene and substituted derivatives	Diphenylmethanes	139363	52704	30387.4	55241.7	17576.8	22752.2	36690.3	18840.9	22741.4	31489.6	36817.5	31392
M413T28	413.305	27.7585	Testosterone cypionate	[M+H]+	0.908941244400645		C08156	Lipids and lipid-like molecules	Steroids and steroid derivatives	Steroid esters	18532.8	11968.6	15674.4	104552	17312.7	22016.1	16287.7	14699	25780.9	29695.1	24479.2	29545.6
M445T181	445.185	180.768	Tetracycline	[M+H]+	0.906647366831791	HMDB0014897	C06570				61415.2	56666.5	91416.5	83758.5	70949.1	61151.9	90139.2	166676	109541	113533	111984	113529
M557T49	557.396	49.1035	Tetradecylphosphonate	[2M+H]+	0.940554311712187			Organic acids and derivatives	Organic phosphonic acids and derivatives	Organic phosphonic acids	281281	70610.8	140336	162190	131402	113122	281068	134737	130833	173791	173421	166592
M333T46	333.228	45.929	Tetrahydrocorticosterone	[M+H-H2O]+	0.749435562039121	HMDB0000268	C05476	Lipids and lipid-like molecules	Steroids and steroid derivatives	Hydroxysteroids	1.18693e+06	394696	704434	894939	647211	666490	1.60781e+06	761663	2.05758e+06	1.23372e+06	1.20143e+06	1.20239e+06
M446T409_1	446.158	409.222	Tetrahydrofolate	[M+H]+	0.794478600125094	HMDB0001846	C00101	Organic acids and derivatives	Carboxylic acids and derivatives	Amino acids, peptides, and analogues	571397	210849	181905	242618	188955	207329	229553	214580	193167	212036	212039	213235
M671T213_1	671.295	212.706	Tetrahydrogambogic acid	[M+K]+	0.899442246143171			Organoheterocyclic compounds	Benzopyrans	1-benzopyrans	265776	105258	79392.7	82563.1	29969.9	29771.8	84205.3	33735.9	12297.4	37267.6	36083.4	36273
M290T288	290.158	287.968	Tetrahydropiperine	[M+H]+	0.71023459934676						78015.9	22081.1	16612.4	19500.6	22490.4	7974	17579.2	17039.5	27335.8	16443.3	16200.1	15622.8
M201T208	201.13	208.331	Tetrahydrozoline	[M+H]+	0.897736502378211		C07912				64547.7	45848.4	25517.5	27004.3	15736.2	10396.8	27547.5	29542.1	47772.7	24224.6	22190	24150.6
M623T293	623.316	293.028	Tetrandrine	[M+H]+	0.935266441603602		C09654				96147.5	90281	375680	224475	64250.7	58482.7	309376	59212.7	167584	177525	179585	178977
M342T205_2	342.112	205.055	Tetrodotoxin	[M+Na]+	0.958002639664504		C11692	Organoheterocyclic compounds	Diazanaphthalenes	Benzodiazines	657454	867914	1.03244e+06	1.50537e+06	849152	1.06386e+06	1.48885e+06	1.19794e+06	1.53729e+06	1.01252e+06	981079	1.01271e+06
M775T150_1	775.246	149.892	Tfplnh	[M+H+K]2+	0.928963825014387			Organic oxygen compounds	Organooxygen compounds	Carbohydrates and carbohydrate conjugates	812249	164769	92875.1	185406	85641.2	105273	111362	56742.3	37502.9	65975.5	67601.7	67606.1
M623T35_1	623.258	34.955	Thalsimidine	[M+H]+	0.797752346160787						3.78042e+07	9.96779e+06	8.19812e+06	7.37884e+06	9.89187e+06	8.59943e+06	7.03087e+06	8.7317e+06	7.05235e+06	6.71899e+06	6.53819e+06	6.57842e+06
M637T33_2	637.296	32.5215	Thalsimine	[M+H]+	0.720463959076363		C09661				4.81334e+06	735701	592614	1.13429e+06	565529	636612	491431	588877	392076	486843	496054	486834
M265T359	265.102	358.779	Thiamine	[M]+	0.990483345854249	HMDB0000235	C00378	Organoheterocyclic compounds	Diazines	Pyrimidines and pyrimidine derivatives	4.30496e+06	2.45432e+06	1.46376e+06	2.28229e+06	2.32996e+06	2.0282e+06	1.37574e+06	1.56856e+06	2.92187e+06	1.72271e+06	1.93134e+06	1.91625e+06
M781T140_2	780.544	139.755	Thioetheramide-PC	(M-H+2Na)+	0.9587						288240	474373	320338	262005	1.00256e+06	617405	303373	1.81408e+06	1.2409e+06	342660	313464	342548
M679T341_1	679.19	341.099	Thiofluor 623	[M+H]+	0.955965879219289			Lipids and lipid-like molecules	Prenol lipids	Monoterpenoids	150745	229991	236448	255012	175350	169178	300550	124644	103978	215453	206791	215368
M276T398_1	276.155	398.073	Thr-Arg	[M+H]+	0.91946810378389			Organic acids and derivatives	Carboxylic acids and derivatives	Amino acids, peptides, and analogues	766949	323190	359974	322176	627275	342140	338619	293903	478251	318027	317994	321894
M363T448	363.172	448.427	Thr-Asp-Lys	[M+H]+	0.795285028570863			Organic acids and derivatives	Carboxylic acids and derivatives	Amino acids, peptides, and analogues	154856	216278	117936	119114	109876	67707.2	142046	72248.6	81618.7	79353.5	77826.5	77818.2
M249T392	249.098	392.125	Thr-Glu	[M+H]+	0.759258414371265			Organic acids and derivatives	Carboxylic acids and derivatives	Amino acids, peptides, and analogues	98498	78152.3	93756.1	46295.7	45204	42389.2	73489.5	31787.9	46149.1	45149.2	38147.7	45316.9
M333T426	333.174	426.16	Thr-Gly-Arg	[M+H]+	0.776735586181923			Organic acids and derivatives	Carboxylic acids and derivatives	Amino acids, peptides, and analogues	659432	409825	439072	420469	355718	280984	391625	397629	364568	443397	439797	570763
M305T407_2	305.166	406.682	Thr-Gly-Lys	[M+H]+	0.758834332076597			Organic acids and derivatives	Carboxylic acids and derivatives	Amino acids, peptides, and analogues	9944.47	81817.1	80739.2	26939.9	30639.9	28163.6	64395.4	68185.6	81860.8	44638.3	44598.6	49019.5
M217T421	217.109	420.786	Thr-Pro	[M+H]+	0.837312014964401			Organic acids and derivatives	Carboxylic acids and derivatives	Amino acids, peptides, and analogues	80445.5	232074	483263	289962	307184	216176	425103	531106	332718	246886	234016	247193
M335T432	335.178	431.741	Thr-Ser-Lys	[M+H]+	0.893974087958103			Organic acids and derivatives	Carboxylic acids and derivatives	Amino acids, peptides, and analogues	194302	110323	61892.6	63229.6	55826.1	48657.2	59849.9	26565.8	41935.5	47834	46327	47912.4
M516T383_2	516.33	383.319	Threonine conjugated chenodeoxycholic acid	[M+Na]+	0.840693263153448			Lipids and lipid-like molecules	Steroids and steroid derivatives	Bile acids, alcohols and derivatives	170016	63740.2	72532.9	60862.1	55760.6	50655.7	82305.6	57231.7	68347.3	47579.3	47534.1	41410.3
M645T452	645.135	452.22	Thymidine 5'-monophosphate	[2M+H]+	0.944665903064672	HMDB0001227	C00364	Nucleosides, nucleotides, and analogues	Pyrimidine nucleotides	Pyrimidine deoxyribonucleotides	529905	210990	164209	70063	102919	76583.4	308706	105929	161780	44860.3	65848.6	65719.2
M523T414	523.186	413.64	Ticagrelor	[M+H]+	0.891031984875218	HMDB0015702					26984.4	9685.48	6360.72	10043.4	9908.2	6376.04	6360	6562.56	7476.13	7303.33	7738.71	7310.84
M569T403_1	569.267	402.856	Tigecycline	[M+H-NH3]+	0.939623647793603		C12012				236293	49858.2	47791	39065.8	24441.7	50941.8	32285.5	51255.3	102518	49544.2	48211	48294.9
M633T394	633.113	394.471	Tiliroside	[M+K]+	0.740642807619174			Phenylpropanoids and polyketides	Flavonoids	Flavonoid glycosides	25600.5	581250	216054	156814	75567.8	100926	167467	247355	223046	282788	341105	285595
M765T300_1	765.317	299.616	Tolyporphin a	[M+Na]+	0.962646459391697						207457	47171.1	37398.2	19534.9	17536.6	10757.6	32052.7	3412.9	2768.05	11140	11523.1	10586.8
M177T51	177.047	50.946	Trans-3,5-dimethoxy-4-hydroxycinnamaldehyde	[M+H-CH4O]+	0.716378338684417		C05610	Benzenoids	Phenols	Methoxyphenols	70482.8	108513	213925	36024.2	12484.5	27693	75167.6	12619.6	101505	64551.8	58596.3	58911.5
M220T132	220.108	131.94	Trans-zeatin	[M+H]+	0.921851715298868	HMDB0012204	C00371	Organoheterocyclic compounds	Imidazopyrimidines	Purines and purine derivatives	144829	523119	112934	50082.8	20263.3	19811.5	44496.4	62267.9	86538.5	85840	84738	92754.6
M352T136	352.146	136.167	Trans-zeatin-riboside	[M+H]+	0.960612963467807	HMDB0001101	C02519				1.6372e+06	820800	252806	250423	469920	275265	301619	384165	490587	92063.4	257328	255467
M457T147	457.186	147.313	Triamcinolone acetonide	[M+Na]+	0.98544163731015		C08183	Lipids and lipid-like molecules	Steroids and steroid derivatives	Hydroxysteroids	355621	530089	279299	326727	176601	224194	439432	244332	246947	510636	462925	510749
M501T131	501.211	131.469	Triamcinolone diacetate	[M+Na]+	0.745180036461992	HMDB0139638	C08184	Lipids and lipid-like molecules	Steroids and steroid derivatives	Pregnane steroids	29342	46223.8	22722.5	30791.9	11954.7	12281.2	21511.2	12250.7	13643.4	22638.9	22666	20797.6
M162T118	162.059	118.004	Triazophos	[M+H-C4H9O2PS]+	0.81125471984466		C18657	Organoheterocyclic compounds	Azoles	Triazoles	13403.4	22495.7	98713.1	64946	253892	175688	152398	317363	615699	125720	132450	132495
M346T251	346.097	250.749	Triflumizole	[M+H]+	0.839680338812073		C18493	Benzenoids	Benzene and substituted derivatives	Trifluoromethylbenzenes	75022.7	63436.3	61651.5	85297.3	25710.9	39452.7	123040	73486	54833.4	56409	54056.3	56383.4
M138T280_2	138.049	280.407	Trigonelline	[M+H]+	0.956127211785109	HMDB0000875	C01004	Alkaloids and derivatives			1.02143e+08	9.98361e+07	7.05733e+07	6.67434e+07	5.52737e+07	5.50663e+07	6.49726e+07	4.91738e+07	4.78183e+07	6.50695e+07	6.44119e+07	6.44971e+07
M275T184	275.107	184.182	Trimethoprim	[M+H-CH4]+	0.973427599613854	HMDB0014583	C01965	Benzenoids	Phenol ethers	Anisoles	407893	959171	1.10247e+06	1.18348e+06	1.03654e+06	1.07937e+06	1.05911e+06	936373	1.16156e+06	1.25071e+06	1.23934e+06	1.25072e+06
M60T262	60.0776	261.661	Trimethylamine	[M+H]+	0.995926978918755	HMDB0000906	C00565	Organic nitrogen compounds	Organonitrogen compounds	Amines	70676.9	67648.5	64913.6	86967.2	113334	112514	63945.6	170927	175287	100377	94585.8	90060.7
M233T176	233.057	176.012	Triphenyl phosphate	[M+H-C6H6O]+	0.834854998881128		C14235	Organic acids and derivatives	Organic phosphoric acids and derivatives	Phosphate esters	231027	142746	184900	102163	12532.3	5510.35	100439	16677.8	37233.1	44483.4	35783.3	44391
M717T35_2	717.304	34.9615	Triptonide	[2M+H]+	0.849108208197195						1.63501e+06	1.29306e+06	968761	736168	1.15154e+06	950689	1.40718e+06	849655	399145	706274	713114	703012
M399T246	399.264	245.706	Tris(2-butoxyethyl) phosphate	[M+H]+	0.784093453661796		C14446	Organic acids and derivatives	Organic phosphoric acids and derivatives	Phosphate esters	150516	39923.7	51658.7	60041.4	24903.6	29567.2	59599.7	42701.8	38393.2	41368.4	41237.8	42712.6
M140T56	140.101	56.182	Tropinone	[M+H]+	0.715666970493544		C00783				1.4153e+06	563917	1.04475e+06	819896	639568	620920	669972	650395	499778	727939	717070	727898
M361T379	361.203	378.541	Trp-Arg	[M+H]+	0.761748090604199			Organic acids and derivatives	Carboxylic acids and derivatives	Amino acids, peptides, and analogues	824541	305538	396901	362135	396317	353834	390940	348359	596275	386390	391092	391126
M517T183	517.29	183.024	Trp-Arg-Arg	[M+H]+	0.802382938306085			Organic acids and derivatives	Carboxylic acids and derivatives	Amino acids, peptides, and analogues	28302.5	116869	118497	136067	42761.9	45768.9	81973.9	79867.7	170711	89300.8	87998.3	87900.7
M476T219	476.231	218.672	Trp-Asp-Arg	[M+H]+	0.793840148646918			Organic acids and derivatives	Carboxylic acids and derivatives	Amino acids, peptides, and analogues	47465.6	40655.4	13184.4	10124.4	3728.99	7261.32	25575.2	10003.1	5080.1	12968.9	13043.1	12482.2
M498T251	498.244	251.115	Trp-His-Arg	[M+H]+	0.951287075956777			Organic acids and derivatives	Carboxylic acids and derivatives	Amino acids, peptides, and analogues	75645.3	92330.7	68506.7	80018.7	24007.8	32183.6	127314	114633	111752	75040.4	72426.9	75087.1
M547T385_1	547.295	384.683	Trp-Trp-Arg	[M+H]+	0.984466922827235			Organic acids and derivatives	Carboxylic acids and derivatives	Amino acids, peptides, and analogues	234205	83295.6	32029	10840.9	7173.1	8750.09	39366.7	12670.9	9873.59	33222	31284.9	31246.6
M460T229	460.286	228.907	Trp-Val-Arg	[M+H]+	0.949466882956222			Organic acids and derivatives	Carboxylic acids and derivatives	Amino acids, peptides, and analogues	10168.3	31212.3	99123.5	71538.6	45212.9	45042.7	122987	222813	191161	96972	96948.3	98625.8
M917T198	916.519	197.536	Tylosin	[M+H]+	0.753296518061265	HMDB0034108	C01457	Organic oxygen compounds	Organooxygen compounds	Carbohydrates and carbohydrate conjugates	60105.5	15367.9	36786.3	14051.2	2155.42	5345.63	37291.6	21501.5	19866.3	13989.8	13439.8	13466.2
M297T99	297.1	98.833	Tyr-Asp	[M+H]+	0.983525132519261			Organic acids and derivatives	Carboxylic acids and derivatives	Amino acids, peptides, and analogues	33820.1	11105.9	40102.9	18361.9	11875.5	18881.5	35343.7	10770.4	12943.1	17261.4	16227.2	16222.2
M234T61	234.126	60.5155	Tyr-Glu-Arg	[M+2H]2+	0.855778910671329			Organic acids and derivatives	Carboxylic acids and derivatives	Amino acids, peptides, and analogues	3.23226e+07	4.41248e+07	3.56294e+07	1.76116e+07	5.0572e+06	4.50973e+06	4.04117e+07	5.50723e+06	1.06827e+07	1.91816e+07	1.91745e+07	1.94363e+07
M439T384	439.198	383.764	Tyr-Glu-Lys	[M+H]+	0.873785677213896			Organic acids and derivatives	Carboxylic acids and derivatives	Amino acids, peptides, and analogues	82328.3	56971.5	76785.7	63220.9	17680.3	30300.4	39702.9	22793.8	39377.3	36927.1	38380.2	36915.7
M295T201	295.153	201.426	Tyr-Ile	[M+H]+	0.98794259249703			Organic acids and derivatives	Carboxylic acids and derivatives	Amino acids, peptides, and analogues	389236	72283.5	26137.8	53580	37428.8	32205.2	93047.8	31180.2	31208.3	35088.8	35957.6	39503.6
M281T115	281.163	115.118	Tyr-Val	[M+H]+	0.996586615797869			Organic acids and derivatives	Carboxylic acids and derivatives	Amino acids, peptides, and analogues	613859	736930	131475	124450	121226	83761.3	228438	79837.9	119381	209152	204524	211911
M138T219	138.085	218.651	Tyramine	[M+H]+	0.992499982163004	HMDB0000306	C00483	Benzenoids	Benzene and substituted derivatives	Phenethylamines	284051	203290	125568	169134	53333.9	83913.9	91723.7	99345.4	120223	111048	111049	112635
M449T198	449.291	197.782	Umbelliferyl arachidonate	[M+H]+	0.803533768815159						21578.6	20328.4	8351.47	10534.4	10552.9	8039.18	1517.54	7830.38	17627.9	10065.8	9412.41	10091.4
M365T54	365.253	54.4285	Unoprostone	[M+H-H2O]+	0.99475034531676			Lipids and lipid-like molecules	Fatty Acyls	Eicosanoids	1.08042e+07	2.7255e+06	2.61009e+06	1.15246e+06	1.64838e+06	1.32662e+06	3.22962e+06	922241	2.43023e+06	2.28273e+06	2.05081e+06	2.28551e+06
M113T161	113.029	161.171	Uracil	[M+H]+	0.978766302268452	HMDB0000300	C00106	Organoheterocyclic compounds	Diazines	Pyrimidines and pyrimidine derivatives	2.29706e+06	1.63333e+06	1.18533e+06	1.22326e+06	2.00997e+06	1.56586e+06	1.34654e+06	1.1692e+06	1.64909e+06	1.48495e+06	1.48492e+06	1.50132e+06
M649T336_1	649.085	336.331	Uridine 5'-monophosphate	[2M+H]+	0.834786362804176	HMDB0000288	C00105	Nucleosides, nucleotides, and analogues	Pyrimidine nucleotides	Pyrimidine ribonucleotides	11317.1	95309.6	172335	60102.1	21805.1	25830.4	93734.5	88649.5	115011	54182.2	54197.3	58289.8
M139T280_1	139.033	280.493	Urocanate	[M+H]+	0.715820152855697	HMDB0000301	C00785	Organoheterocyclic compounds	Azoles	Imidazoles	16526.6	151337	21971.6	189399	13377.6	63783.3	55210	8501.16	6486.94	35220	32614	39866.1
M402T540	402.265	540.058	Val-Arg-Lys	[M+H]+	0.868805355566366			Organic acids and derivatives	Carboxylic acids and derivatives	Amino acids, peptides, and analogues	161307	22955.6	8412.49	9742.77	6375.99	15393.5	10186.3	9142.1	6257.62	12499.5	13571	12480.6
M232T375	232.112	374.846	Val-Asn	[M+H]+	0.921949460287108			Organic acids and derivatives	Carboxylic acids and derivatives	Amino acids, peptides, and analogues	38373.2	73965.8	81288.8	18199.5	24193.2	7846.17	59260.9	24312.5	15782.3	23771.7	23748.8	26436.5
M246T296	246.134	296.415	Val-Gln	[M+H]+	0.829980462599104			Organic acids and derivatives	Carboxylic acids and derivatives	Amino acids, peptides, and analogues	292214	127595	122692	109419	118554	96159.8	124655	70042.7	90681.8	95401.4	93941	95389.8
M374T404_2	374.232	403.989	Val-Gln-Lys	[M+H]+	0.824658726164822			Organic acids and derivatives	Carboxylic acids and derivatives	Amino acids, peptides, and analogues	670176	338103	285297	245809	269662	215183	269038	211210	312613	245209	240802	240816
M375T423	375.216	423.021	Val-Glu-Lys	[M+H]+	0.728030413814915			Organic acids and derivatives	Carboxylic acids and derivatives	Amino acids, peptides, and analogues	343555	199616	207809	169879	182061	157295	193021	115550	135502	155535	155124	159906
M231T194	231.161	194.424	Val-Ile	[M+H]+	0.993476811705738			Organic acids and derivatives	Carboxylic acids and derivatives	Amino acids, peptides, and analogues	4.43854e+06	1.81321e+06	1.48572e+06	1.72035e+06	1.58211e+06	1.34724e+06	1.76239e+06	1.37552e+06	1.31542e+06	1.39903e+06	1.3637e+06	1.3687e+06
M213T174	213.15	174.068	Val-Leu	[M+H-H2O]+	0.825112353924138			Organic acids and derivatives	Carboxylic acids and derivatives	Amino acids, peptides, and analogues	849976	231046	308062	203767	140232	126158	237395	221627	235959	201633	194004	198756
M249T199	249.116	198.683	Val-met	[M+H]+	0.941068149285214			Organic acids and derivatives	Carboxylic acids and derivatives	Amino acids, peptides, and analogues	32494.7	17514.3	45428.3	53576	42900.5	45039.7	85698.2	62968.3	48949.6	61332.3	58693.1	58709.7
M265T179_2	265.152	179.337	Val-Phe	[M+H]+	0.999172921865908			Organic acids and derivatives	Carboxylic acids and derivatives	Amino acids, peptides, and analogues	2.69189e+06	1.71323e+06	1.98772e+06	1.30523e+06	1.28392e+06	1.10004e+06	1.65872e+06	1.21803e+06	1.54085e+06	1.27194e+06	1.23377e+06	1.2362e+06
M265T226	265.144	226.168	Val-Ser	(M+CH3COO+2H)+	0.9397						121634	187406	333717	252834	169852	220781	621358	182873	373435	129364	227743	220901
M217T210	217.145	209.728	Val-Val	[M+H]+	0.999651602925158			Organic acids and derivatives	Carboxylic acids and derivatives	Amino acids, peptides, and analogues	439186	169183	120658	173972	202994	130085	202058	171739	93319.2	167535	156199	167869
M373T327	373.24	327.121	Val-Val-Arg	[M+H]+	0.705056529059082			Organic acids and derivatives	Carboxylic acids and derivatives	Amino acids, peptides, and analogues	85052.7	73350.5	33147.2	18136.1	36471.9	24333.2	30957.3	25533.2	37686.8	18109.5	23721.1	24650.5
M498T370	498.231	370.238	Validamycin a	[M+H]+	0.950977255662014		C12112	Organic oxygen compounds	Organooxygen compounds	Carbohydrates and carbohydrate conjugates	76402.8	111038	116565	144319	102901	110316	86022.5	65038	25283.7	66519.3	68205.3	66567.4
M267T327	267.088	326.634	Valsartan acid	[M+H]+	0.823299917763888			Benzenoids	Benzene and substituted derivatives	Biphenyls and derivatives	50264.5	35173.9	48007.3	21915	26729.3	33944.7	37732.6	24283.1	14591.2	40475.2	40440.5	39421.4
M169T221	169.038	220.982	Vanillic acid	[M+H]+	0.85708537042812	HMDB0000484	C06672	Benzenoids	Benzene and substituted derivatives	Benzoic acids and derivatives	9223.12	5249.12	6646.93	9112.24	32267.6	34626.2	898.186	37532.8	330605	34493.1	34419.4	36585.4
M489T441_1	489.247	440.627	Vardenafil	[M+H]+	0.780396955160252	HMDB0015000		Benzenoids	Benzene and substituted derivatives	Benzenesulfonamides	160455	238770	80596.4	54966.4	46268.3	69011.2	141825	32380.7	38308.5	47319.8	44810.7	47319.6
M557T53	557.41	52.7555	Vecuronium	[M]+	0.777759509117001	HMDB0015432	C07553	Lipids and lipid-like molecules	Steroids and steroid derivatives	Steroid esters	597731	520235	307466	455041	348523	320943	385621	438959	338212	256635	255420	154970
M656T339_2	656.341	339.225	Veratridine	[M+H-H2O]+	0.764320575127984		C06544	Lipids and lipid-like molecules	Steroids and steroid derivatives	Steroidal alkaloids	2307.22	3813.46	1814.95	1692.15	2819.71	1660.74	1188.64	4124.74	2723.87	1478.87	1661.18	1684.75
M389T391_1	389.162	391.226	Verbenalin	[M+H]+	0.788053544950985		C09802	Lipids and lipid-like molecules	Prenol lipids	Terpene glycosides	265214	217694	78627.2	129047	51028.5	90759.8	152920	104641	167771	200698	148469	201348
M811T68	811.442	68.394	Vinblastine	[M+H]+	0.892458087318684		C07201				28224.4	17070.2	22365.6	56320.6	33443.1	39399.5	44408.4	19188.2	22451.6	22056.5	22391.4	24128.9
M457T182_2	457.22	182.057	Vindoline	[M+H]+	0.979838137443041		C01626				322447	1.97443e+06	874354	787614	876622	744263	1.03415e+06	1.20681e+06	1.21408e+06	1.2292e+06	1.21022e+06	1.22961e+06
M415T221_2	415.11	221.239	Vitexin	[M+H-H2O]+	0.921967605785537		C01460	Phenylpropanoids and polyketides	Flavonoids	Flavonoid glycosides	58753.9	45782.1	94257.9	36840.3	17509.2	24905.2	37362.4	24159.4	34765.1	51767.9	49495.5	49554.3
M372T233	372.11	233.113	Voriconazole	[M+Na]+	0.729242039073588	HMDB0014720	C07622	Benzenoids	Benzene and substituted derivatives	Phenylpropanes	9230.97	14623.6	42261.4	9480.94	11044.9	8916.2	33672.5	26950.3	15911	20491.1	21306.2	20481.8
M429T364_1	429.155	363.784	Wortmannin	[M+H]+	0.809089149027613		C15181	Lipids and lipid-like molecules	Steroids and steroid derivatives	Oxasteroids and derivatives	43514.3	38767.5	57082.8	17868.5	9599.36	20416.9	28821.2	21095.1	21305.2	18650.7	15427.5	15751.1
M153T134	153.059	133.743	Xanthine	[M+H]+	0.761887961195976	HMDB0000292	C00385	Organoheterocyclic compounds	Imidazopyrimidines	Purines and purine derivatives	170423	120861	153631	82581.9	93818.8	38566.9	112316	53213.6	54996.9	142946	135296	135849
M569T220	569.14	220.274	Xanthosine	[2M+H]+	0.827175824003532	HMDB0000299	C01762	Nucleosides, nucleotides, and analogues	Purine nucleosides		32341.1	34013.8	32819.5	15248.9	6090.18	5851	29742	13964.1	7983.84	17013.9	16526.6	16518.3
M576T149_2	576.198	148.789	Zafirlukast	[M+H]+	0.966811509486307	HMDB0014689	C07206	Benzenoids	Benzene and substituted derivatives	Benzenesulfonamides	96894.8	278868	544505	226394	201006	199493	371280	309544	445603	331186	326070	331177
M665T373_2	665.254	372.764	Zanamivir	[2M+H]+	0.957949679204396		C08095	Organic acids and derivatives	Carboxylic acids and derivatives	Carboxylic acid derivatives	3.88177e+06	1.20053e+06	1.57633e+06	1.32817e+06	1.17887e+06	863884	2.0305e+06	561901	461062	1.06607e+06	1.04255e+06	1.06561e+06
M149T59	149.089	59.052	Zerumbone	[M+H-C5H10]+	0.833606592357907		C20262	Lipids and lipid-like molecules	Prenol lipids	Sesquiterpenoids	286686	826343	328685	145758	131256	75108.3	347781	98186	404337	635890	638208	565066
M413T214_1	413.124	214.133	Ziprasidone	[M+H]+	0.993102538230188	HMDB0014391	C07568	Organoheterocyclic compounds	Diazinanes	Piperazines	346986	428875	546965	184002	198505	179599	389234	284738	182715	285809	280885	284680
M235T145	235.11	144.689	Zolpidem	[M+H-C3H7ON]+	0.717693741213827	HMDB0005023	C07219	Organoheterocyclic compounds	Azoles	Imidazoles	70576.1	64871.6	263168	116603	20827.5	65008.5	145465	166407	288170	182640	179434	179401
M132T132	132.038	131.71	Zonisamide	[M+H-H3SO2N]+	0.702321362266462	HMDB0015045	C07504				737010	68267.6	223012	46389.8	36647.5	36760.3	129930	49757.2	773638	53152.7	52538.9	57318.9
M607T34_2	607.285	33.557									2.17917e+08	9.50956e+07	1.44844e+08	2.18433e+08	2.28759e+08	2.2876e+08	1.4615e+08	2.34609e+08	1.7483e+08	7.68734e+07	7.90627e+07	7.9084e+07
M365T357_4	365.101	356.555									1.39172e+08	9.79164e+07	2.03494e+08	1.16241e+08	7.96724e+07	9.73035e+07	1.57026e+08	1.35668e+08	1.6332e+08	1.27194e+08	1.25902e+08	1.27202e+08
M593T66_2	593.269	66.115									4.51921e+07	1.94446e+06	336585	8.17666e+07	4.24607e+06	4.84194e+07	8.62829e+07	1.02274e+08	509609	2.05425e+07	1.89843e+07	2.04836e+07
M235T264	235.155	264.422									1.2292e+08	8.76284e+07	1.03567e+08	7.21767e+07	6.45172e+07	6.31199e+07	1.03054e+08	6.82623e+07	7.0694e+07	7.05898e+07	7.02019e+07	7.05937e+07
M280T37	280.252	36.724									3.68014e+07	2.31005e+07	2.73787e+07	3.04448e+07	3.08105e+07	3.81629e+07	2.93373e+07	2.42561e+07	3.45606e+07	2.79642e+07	2.77703e+07	2.77717e+07
M623T35_2	623.278	34.6115									3.81042e+07	1.07712e+07	8.06439e+06	8.75042e+06	1.11857e+07	1.00776e+07	8.21049e+06	1.03335e+07	6.63024e+06	6.49554e+06	6.49613e+06	6.12992e+06
M307T34	307.214	33.9									9.87304e+06	4.19794e+07	5.65231e+06	2.42051e+06	3.28996e+06	2.45395e+06	5.97491e+06	3.20506e+06	8.8327e+06	1.04635e+07	1.04606e+07	1.16309e+07
M415T39_2	415.207	38.991									1.40815e+07	1.36434e+07	1.35127e+07	1.85371e+07	1.54821e+07	2.40171e+07	1.46479e+07	1.46969e+07	1.14154e+07	1.36648e+07	1.39039e+07	1.39053e+07
M415T39_1	415.193	38.704									1.53509e+07	1.54549e+07	1.4994e+07	1.64236e+07	1.60864e+07	2.14894e+07	1.49279e+07	1.46877e+07	1.43654e+07	1.57451e+07	1.52874e+07	1.57422e+07
M310T39	310.297	39.127									1.92992e+07	8.68819e+06	1.15432e+07	1.58036e+07	1.87403e+07	2.11963e+07	1.22318e+07	1.3226e+07	1.77789e+07	1.0957e+07	1.08791e+07	1.0958e+07
M387T40	387.163	39.886									1.1605e+07	1.34093e+07	1.48009e+07	1.39477e+07	1.52215e+07	1.35795e+07	1.4262e+07	1.07581e+07	1.28963e+07	1.49534e+07	1.44923e+07	1.45066e+07
M613T156_2	613.455	155.78									2.27762e+07	5.92913e+06	1.09878e+07	2.12577e+07	1.49925e+07	1.62951e+07	8.34404e+06	2.44852e+07	1.70693e+07	7.66548e+06	7.73843e+06	7.69774e+06
M261T209_1	261.16	208.746									5.05954e+06	8.21231e+06	1.43058e+07	7.40217e+06	7.49152e+06	6.04676e+06	6.05115e+06	1.5561e+07	2.71002e+07	1.1056e+07	1.07187e+07	1.10559e+07
M275T59	275.189	59.032									2.1106e+07	4.795e+07	1.05728e+07	4.86205e+06	9.86357e+06	7.97075e+06	8.25651e+06	4.46351e+06	8.39054e+06	1.10117e+07	1.08942e+07	1.10859e+07
M639T38	639.252	38.2375									1.9966e+07	3.10841e+06	3.53467e+06	4.55791e+06	5.95085e+06	4.01099e+06	3.38745e+06	4.14131e+06	2.58695e+06	2.78244e+06	2.7032e+06	2.73501e+06
M591T37	591.235	36.792									5.56388e+06	6.80199e+06	1.69692e+07	1.16154e+07	1.16626e+07	1.18321e+07	1.60383e+07	1.95979e+07	2.31771e+07	1.30139e+07	6.13861e+06	6.30534e+06
M118T294	118.081	293.699									5.58286e+07	3.50177e+07	3.65369e+07	4.98587e+07	4.06438e+07	3.67779e+07	5.52025e+07	4.22964e+07	1.86746e+06	4.13269e+07	4.1055e+07	4.11061e+07
M585T50	585.427	49.763									2.60565e+07	6.84276e+06	1.24757e+07	2.08626e+07	1.09718e+07	1.61778e+07	1.66288e+07	2.10855e+07	1.46706e+07	1.30979e+07	1.26441e+07	1.30951e+07
M221T264	221.177	263.59									3.93122e+07	2.99829e+07	2.54653e+07	3.04966e+07	3.26531e+07	3.03916e+07	3.00185e+07	3.40104e+07	3.85549e+07	3.02321e+07	3.02283e+07	3.06153e+07
M643T42	643.211	42.3575									3.72823e+06	5.57182e+06	1.20903e+07	8.67189e+06	1.22079e+07	1.11519e+07	1.64541e+07	1.38313e+07	1.03341e+07	6.80971e+06	6.35779e+06	6.81313e+06
M624T35_1	624.263	34.955									1.63916e+07	4.49111e+06	3.62584e+06	3.75954e+06	4.72809e+06	3.5948e+06	3.05989e+06	3.89446e+06	3.42395e+06	2.79094e+06	2.70736e+06	2.79142e+06
M70T303_2	70.0619	302.572									1.61476e+07	1.55688e+07	2.62131e+07	2.15624e+07	1.7264e+07	1.68059e+07	2.7313e+07	2.72643e+07	2.85464e+07	2.2048e+07	2.16464e+07	2.16716e+07
M309T34_1	309.23	33.862									3.66479e+06	2.01843e+07	4.35754e+06	1.43953e+06	3.80391e+06	1.99937e+06	2.69599e+06	2.19187e+06	5.18387e+06	6.13388e+06	5.90788e+06	6.13473e+06
M235T313	234.908	313.469									6.13874e+07	2.77208e+07	2.85823e+07	1.34977e+07	7.1555e+06	1.03842e+07	2.64941e+07	1.3462e+07	1.72648e+07	1.35848e+07	1.31402e+07	1.35874e+07
M316T146_1	316.271	145.972									3.14655e+07	2.49851e+06	7.38641e+06	6.95137e+06	4.97596e+06	6.47603e+06	2.87909e+06	7.73165e+06	1.45884e+07	2.23413e+06	2.25229e+06	2.2522e+06
M614T45	614.46	45.407									1.91533e+07	3.10328e+06	6.17806e+06	1.08065e+07	7.22984e+06	7.92934e+06	5.60804e+06	1.42996e+07	1.32076e+07	6.86656e+06	6.46095e+06	6.86676e+06
M663T33_3	663.425	32.523									8.10727e+06	1.96806e+06	2.2569e+06	3.46786e+06	3.01468e+06	2.77441e+06	2.28046e+06	2.98678e+06	3.41472e+06	1.46111e+06	1.39442e+06	1.46148e+06
M269T346	268.987	345.982									3.42343e+07	7.26143e+06	9.61874e+06	1.4609e+06	1.13482e+06	1.39232e+06	8.82372e+06	1.98455e+06	2.78367e+06	2.46293e+06	2.39266e+06	2.46206e+06
M338T39	338.328	39.127									9.3964e+06	2.35285e+06	2.32942e+06	3.43209e+06	4.62977e+06	5.94205e+06	4.85118e+06	4.34152e+06	5.89689e+06	4.78807e+06	4.63709e+06	4.7861e+06
M368T302	368.151	301.999									4.26943e+06	4.48238e+06	1.40583e+07	6.61884e+06	5.27942e+06	5.33822e+06	8.266e+06	1.00099e+07	1.69669e+07	8.44026e+06	8.20059e+06	8.43488e+06
M371T38	371.1	37.8595									1.96233e+06	17267	579187	1.37515e+06	2.91638e+06	6.48188e+06	9.65937e+06	9.08221e+06	8019.36	999093	1.08004e+06	1.07468e+06
M277T57_1	277.169	57.1645									3.61642e+06	3.80442e+06	2.62994e+06	2.31853e+06	1.24639e+06	1.54244e+06	2.17293e+06	1.05942e+06	1.44195e+06	1.59537e+06	1.55368e+06	1.59472e+06
M277T60_2	277.204	60.083									1.67406e+07	2.45895e+07	4.15348e+06	3.161e+06	8.6603e+06	5.60177e+06	9.33894e+06	4.60857e+06	1.18971e+07	1.00744e+07	9.338e+06	1.00593e+07
M333T314_2	332.88	313.6									3.49049e+07	1.36471e+07	1.41748e+07	5.9148e+06	2.93443e+06	4.454e+06	1.22596e+07	6.18666e+06	7.98028e+06	6.1279e+06	5.93276e+06	6.13374e+06
M275T79	275.19	79.101									1.04791e+07	3.99833e+07	3.87285e+06	4.8245e+06	5.88917e+06	4.11547e+06	5.23364e+06	3.70434e+06	2.05535e+06	8.22456e+06	8.12817e+06	8.22234e+06
M955T156_1	954.572	156.007									8.89935e+06	2.44652e+06	4.78472e+06	6.88774e+06	6.04429e+06	6.39365e+06	3.50809e+06	7.54644e+06	6.84045e+06	2.89539e+06	2.87823e+06	2.8954e+06
M411T182_2	411.181	181.945									1.59345e+06	8.76348e+06	1.28373e+07	8.75675e+06	6.2022e+06	7.13285e+06	1.03528e+07	9.35177e+06	8.20202e+06	1.00832e+07	9.91459e+06	1.00822e+07
M621T35_1	621.243	34.955									1.08104e+06	1.11397e+06	1.24171e+06	273602	782537	459373	320544	508358	714186	283830	557975	296993
M289T35_3	289.212	34.9615									2.06631e+06	1.01025e+07	1.78167e+06	1.32573e+06	983100	1.10739e+06	1.17163e+06	1.689e+06	1.78482e+06	3.12107e+06	3.33927e+06	2.9864e+06
M381T358	381.063	357.509									1.89467e+07	1.23196e+07	1.97349e+07	1.41646e+07	8.03051e+06	1.02947e+07	1.40768e+07	8.00276e+06	1.37155e+07	1.2588e+07	1.23697e+07	1.237e+07
M293T316	293.051	316.426									3.55036e+06	1.67486e+07	3.79296e+06	3.28312e+06	3.78292e+06	3.89972e+06	2.23166e+06	2.04625e+06	2.3471e+06	4.45977e+06	4.45823e+06	4.50887e+06
M610T89	610.247	89.42									3.19298e+07	4.57767e+06	3.18579e+06	2.69872e+06	2.12842e+06	1.88884e+06	2.29529e+06	2.11348e+06	3.43227e+06	1.71008e+06	1.65747e+06	1.71002e+06
M175T572	175.112	572.26									2.99412e+07	3.85273e+06	5.63379e+07	5.53284e+06	4.33728e+06	2.38415e+07	5.29175e+07	2.90544e+07	6.30781e+07	1.26536e+07	1.76504e+07	1.01037e+07
M137T314	136.934	313.557									2.84779e+07	1.62594e+07	1.60671e+07	9.176e+06	5.87208e+06	7.2517e+06	1.46316e+07	9.33125e+06	1.13702e+07	9.13463e+06	8.95975e+06	9.04043e+06
M697T115_1	696.51	114.558									8.39983e+06	3.37011e+06	5.04023e+06	1.50922e+07	1.81504e+07	1.673e+07	3.36252e+06	1.7064e+07	1.37484e+07	3.6254e+06	3.60933e+06	3.60933e+06
M416T39_1	416.197	39.089									3.72639e+06	3.41021e+06	3.99004e+06	4.02261e+06	3.56167e+06	5.41419e+06	3.42373e+06	3.48277e+06	3.38173e+06	3.90743e+06	3.75554e+06	3.75839e+06
M595T68	595.255	67.661									4.07986e+06	3.52966e+06	300874	5.29142e+06	5.1154e+06	4.77181e+06	288901	6.00336e+06	205898	1.86111e+06	1.78122e+06	1.85999e+06
M591T69	591.252	68.8995									1.60183e+06	1.7014e+06	8.45288e+06	2.26869e+06	2.45705e+06	2.09725e+06	2.32876e+06	2.99326e+06	1.2808e+07	831702	834808	1.17774e+06
M187T346	186.988	345.982									2.1081e+07	5.68679e+06	7.37227e+06	1.41506e+06	1.14979e+06	1.27992e+06	6.82665e+06	1.73213e+06	2.64029e+06	2.19671e+06	2.1335e+06	2.19679e+06
M607T40	607.23	40.45									1.02084e+07	5.55186e+06	4.32974e+06	1.07635e+06	2.30976e+06	731721	2.84237e+06	1.56771e+06	3.26412e+06	3.2014e+06	3.45127e+06	3.19454e+06
M607T113	607.23	112.563									1.48728e+07	2.50161e+06	1.96813e+06	1.51458e+06	1.69894e+06	1.45693e+06	1.26271e+06	1.47942e+06	956875	1.42274e+06	1.44968e+06	1.44957e+06
M607T112	607.247	112.367									1.57759e+07	2.57005e+06	1.89812e+06	1.6624e+06	1.71246e+06	1.39559e+06	1.58552e+06	1.54519e+06	1.56387e+06	1.75289e+06	1.68107e+06	1.68932e+06
M291T91_2	291.192	91.318									5.57612e+06	2.29673e+07	2.23003e+06	1.79498e+06	3.26434e+06	2.13817e+06	2.52739e+06	1.97244e+06	1.41761e+06	5.33442e+06	5.10436e+06	5.3346e+06
M383T45_2	383.071	44.801									4.94366e+06	3.44658e+07	2.65036e+06	9.85522e+06	4.72498e+06	7.97978e+06	3.37842e+06	7.77831e+06	1.03209e+07	1.09941e+07	1.1181e+07	1.1127e+07
M295T70	295.215	69.847									9.66995e+06	1.70969e+07	3.52758e+06	1.09068e+07	8.644e+06	1.62031e+07	3.87007e+06	2.11012e+06	2.32277e+06	5.67647e+06	5.43556e+06	5.67374e+06
M629T40_1	629.23	39.82									112093	55327.7	135341	669707	3.8335e+06	2.12736e+06	1.28632e+06	3.41569e+06	302968	30531.5	29898.5	38261.9
M309T108_1	309.194	107.762									7.88571e+06	1.60968e+07	1.33625e+06	1.57427e+06	3.87194e+06	4.57034e+06	1.80605e+06	1.01896e+06	741507	6.40528e+06	6.40643e+06	5.56052e+06
M764T48	764.498	48.2585									9.43737e+06	2.39866e+06	5.51774e+06	7.43483e+06	3.73795e+06	5.48856e+06	4.96514e+06	6.6772e+06	5.27932e+06	4.65848e+06	4.57012e+06	4.64299e+06
M591T85	591.252	85.261									5.93875e+06	6.43107e+06	5.28783e+06	8.44903e+06	1.03348e+07	8.97579e+06	1.15982e+07	1.47091e+07	4.50728e+06	4.84965e+06	4.78685e+06	4.85003e+06
M311T36_2	311.301	36.145									4.42437e+06	2.19318e+06	2.68861e+06	3.87878e+06	3.88518e+06	4.9654e+06	2.64557e+06	3.08741e+06	3.98319e+06	2.52849e+06	2.59644e+06	2.59667e+06
M265T38	265.242	37.62									6.55444e+06	3.552e+06	3.83115e+06	4.71258e+06	5.29296e+06	5.92754e+06	4.50609e+06	4.16939e+06	5.28542e+06	3.63624e+06	3.67018e+06	3.75183e+06
M257T269	257.136	268.714									2.23019e+07	2.18532e+07	2.15304e+07	1.97881e+07	1.58992e+07	1.66036e+07	2.28591e+07	1.64968e+07	1.37982e+07	1.74644e+07	1.74151e+07	1.74642e+07
M595T41	595.388	41.039									4.53978e+06	223433	5.50056e+06	138807	79229.3	70351.1	396345	31153.1	166514	250707	222110	249297
M281T33_1	281.04	33.156									1.56092e+06	185491	383465	969346	2.07273e+06	3.16314e+06	4.49031e+06	4.82379e+06	1.00635e+06	678527	700371	714027
M296T38	296.245	37.639									518169	132243	437373	290433	323522	371427	390446	356534	512852	57782.9	125231	57574.9
M258T377	258.1	377.397									388413	1.15991e+07	825078	1.46214e+06	5.21075e+06	2.04724e+06	690122	1.77084e+06	1.95241e+06	2.88229e+06	2.77137e+06	2.88351e+06
M293T38_2	293.198	37.542									1.08311e+07	1.85965e+07	1.8897e+06	465050	3.86137e+06	74489.8	1.17703e+06	1.40022e+06	2.31329e+06	3.73675e+06	3.34506e+06	3.74208e+06
M282T79	282.266	79.151									5.94341e+06	697435	887093	2.32867e+07	6.05859e+06	2.16877e+06	1.54865e+06	1.72552e+06	1.27389e+06	1.0817e+06	936232	1.08142e+06
M355T33	355.055	33.152									966655	194269	318686	681297	1.467e+06	2.5572e+06	3.54153e+06	4.08127e+06	657166	549367	539123	573917
M275T108	275.189	108.083									1.10846e+07	2.10787e+07	4.98933e+06	6.50178e+06	5.51706e+06	5.30866e+06	6.32011e+06	5.13976e+06	5.711e+06	8.7734e+06	8.62375e+06	8.77507e+06
M305T35	305.197	35.45									2.20431e+06	8.46812e+06	1.27355e+06	1.06519e+06	559400	265002	1.6672e+06	520620	1.60947e+06	2.85052e+06	2.86541e+06	2.85641e+06
M104T297	104.102	296.987									1.54725e+07	3.09596e+06	3.20391e+06	4.24781e+06	5.12801e+06	1.88713e+06	3.62742e+06	6.57704e+06	6.88813e+06	4.54683e+06	4.46711e+06	4.54625e+06
M637T33_1	637.277	33.22									6.99036e+06	1.12836e+06	1.35555e+06	1.62241e+06	1.35632e+06	1.4897e+06	1.11612e+06	1.32071e+06	1.16909e+06	1.88222e+06	1.54289e+06	1.88586e+06
M429T34_1	429.353	33.893									4.68639e+06	1.59567e+06	3.61638e+06	2.63253e+06	1.41447e+06	2.21409e+06	1.70959e+06	3.18633e+06	4.56794e+06	2.36337e+06	2.34025e+06	2.36319e+06
M607T85	607.247	84.8435									4.75615e+06	7.38577e+06	5.36958e+06	4.4409e+06	4.58614e+06	4.42395e+06	6.48303e+06	5.53827e+06	4.12859e+06	3.89379e+06	3.76515e+06	3.89425e+06
M607T84	607.228	83.587									4.69403e+06	6.86005e+06	7.37025e+06	4.45164e+06	4.5579e+06	4.52456e+06	6.47737e+06	5.29654e+06	1.04471e+07	3.59786e+06	3.59948e+06	3.73818e+06
M339T181	339.05	180.883									68555.6	783931	2.42037e+06	747799	2.11077e+06	1.58088e+06	2.62341e+06	2.25684e+06	8.57028e+06	2.83276e+06	2.83372e+06	2.90499e+06
M529T313_1	528.825	313.469									1.55823e+07	5.36638e+06	5.21522e+06	2.13766e+06	742941	1.30046e+06	4.84113e+06	2.11066e+06	2.96293e+06	2.1324e+06	2.04546e+06	2.13326e+06
M325T357	325.099	356.873									3.43889e+06	1.63996e+06	4.92862e+06	2.61915e+06	1.58708e+06	2.20828e+06	3.52651e+06	3.31459e+06	4.36471e+06	2.61762e+06	2.61762e+06	2.66867e+06
M606T34_1	606.257	33.784									3.36757e+06	1.61701e+06	1.91541e+06	2.39878e+06	3.28425e+06	3.37398e+06	1.78516e+06	2.10748e+06	2.20656e+06	1.50781e+06	1.47416e+06	1.56782e+06
M627T314_3	626.797	313.557									1.43803e+07	4.40711e+06	4.47664e+06	1.60968e+06	494842	938157	4.0392e+06	1.69885e+06	2.2502e+06	1.66693e+06	1.58461e+06	1.66896e+06
M187T35	187.125	35.299									378488	6.4698e+06	482444	146498	138901	196703	63524.2	86598.5	529406	1.33968e+06	1.33036e+06	1.33029e+06
M534T115_1	534.465	114.625									4.75096e+06	2.22706e+06	3.20951e+06	9.07219e+06	1.08757e+07	9.72101e+06	2.43939e+06	9.86463e+06	7.98546e+06	2.27714e+06	2.25668e+06	2.25669e+06
M515T346_2	514.985	345.964									9.60766e+06	667320	1.02238e+06	42449.9	24614.5	39230.9	818775	75141.2	129370	119233	113525	119225
M372T33_1	372.087	32.838									815741	113424	199565	645741	1.18597e+06	2.17487e+06	2.64874e+06	3.50907e+06	606423	356761	354872	375188
M409T138	409.178	138.035									5.62854e+06	7.88585e+06	1.10183e+07	8.24601e+06	4.25508e+06	5.70734e+06	8.15542e+06	5.82098e+06	6.72857e+06	7.45737e+06	7.32009e+06	7.45847e+06
M622T34	622.247	34.4935									4.34801e+06	4.24657e+06	4.56402e+06	2.80909e+06	2.32283e+06	2.32184e+06	3.54377e+06	2.43369e+06	3.28259e+06	3.64565e+06	3.64172e+06	3.84358e+06
M564T36	563.545	36.031									1.74128e+06	1.05603e+06	1.16168e+06	1.71433e+06	1.63752e+06	1.94281e+06	1.4023e+06	1.2522e+06	1.07211e+06	696457	700268	700257
M564T37	563.528	36.713									1.70163e+06	950155	1.20905e+06	1.3808e+06	1.39757e+06	1.58371e+06	1.12758e+06	1.01669e+06	1.05657e+06	642193	641818	653648
M330T64	330.323	64.2215									3.49207e+06	3.76413e+06	7.66329e+06	5.25026e+06	7.44926e+06	8.47892e+06	6.27589e+06	7.94258e+06	8.33792e+06	1.13738e+07	1.11247e+07	1.13809e+07
M642T42_1	642.204	42.302									1.5564e+06	2.24232e+06	3.51976e+06	2.42547e+06	3.54752e+06	2.80372e+06	4.14155e+06	3.11518e+06	2.93882e+06	1.92843e+06	1.8241e+06	1.88935e+06
M336T357	336.082	357.187									2.20338e+06	2.18474e+06	2.08515e+06	1.25683e+06	2.05552e+06	1.5115e+06	1.79807e+06	2.72057e+06	2.97255e+06	1.94042e+06	1.94042e+06	1.94853e+06
M615T49	615.464	49.4025									7.36773e+06	99293.5	2.0161e+06	4.14173e+06	7.56242e+06	4.06131e+06	3.97795e+06	1.38639e+07	6.02505e+06	3.93526e+06	3.44379e+06	3.93494e+06
M445T33_1	445.1	32.524									1.06125e+06	208220	333663	748500	1.29334e+06	2.06882e+06	2.99242e+06	3.09549e+06	596116	342875	333985	347304
M639T47	639.22	47.403									1.0582e+06	288512	1.75771e+06	320608	314074	317553	251316	270156	398377	267646	249644	268073
M610T102	610.248	102.26									1.44832e+07	2.72096e+06	2.00913e+06	4.07069e+06	3.94676e+06	2.89021e+06	2.24492e+06	2.76735e+06	1.87886e+06	1.17529e+06	1.09645e+06	1.17395e+06
M286T373	286.042	372.798									4.30871e+06	2.07876e+06	2.94711e+06	1.25298e+06	1.62307e+06	1.44864e+06	4.43932e+06	1.65666e+06	1.80064e+06	1.55329e+06	1.52532e+06	1.55362e+06
M207T136	207.129	135.792									8.76981e+06	7.8673e+06	8.78001e+06	5.91646e+06	3.49859e+06	3.97423e+06	8.64484e+06	4.57932e+06	5.00018e+06	5.88524e+06	5.64366e+06	5.88433e+06
M433T346_1	432.986	345.955									9.25813e+06	1.06255e+06	1.48082e+06	110794	72871.8	108402	1.36729e+06	153286	311010	246204	236953	246257
M251T596	250.976	595.756									2.36267e+07	5.07131e+07	1.04144e+07	4.38776e+07	8.79759e+06	4.54966e+07	2.37507e+07	4.93268e+07	4.62836e+07	4.32405e+07	4.3772e+07	4.41942e+07
M328T75	328.234	75.4615									4.51046e+06	2.15822e+07	2.39607e+06	567713	2.72242e+06	794039	798779	620125	1.9374e+06	3.82232e+06	3.88943e+06	3.8699e+06
M669T36_1	669.263	35.8385									4.69033e+06	2.44271e+06	2.00084e+06	1.22835e+06	1.38854e+06	1.44763e+06	1.68891e+06	946422	497014	1.90648e+06	1.85041e+06	1.90652e+06
M177T314	176.868	314.423									8.71571e+06	1.96657e+07	2.03801e+07	1.57882e+07	1.22899e+07	1.3502e+07	1.91055e+07	1.57194e+07	1.78146e+07	1.56294e+07	1.54334e+07	1.56315e+07
M740T38	740.298	38.2345									49174.8	195693	535070	689333	2.56546e+06	1.5333e+06	1.34639e+06	2.87775e+06	4.08746e+06	2.20093e+06	2.05093e+06	2.20166e+06
M318T73	318.287	72.778									4.6607e+06	5.00373e+06	2.53539e+06	9.97462e+06	1.14359e+07	1.05162e+07	8.31297e+06	1.01413e+07	9.56145e+06	9.69743e+06	9.48998e+06	9.69134e+06
M192T310	191.974	309.667									6.17688e+06	5.28414e+06	7.60966e+06	6.2352e+06	3.61229e+06	4.57789e+06	6.71058e+06	6.36274e+06	5.96549e+06	6.09316e+06	6.09317e+06	6.07205e+06
M291T62	291.183	61.746									1.40448e+07	1.42364e+07	2.46468e+06	1.54135e+06	1.9551e+06	1.57902e+06	3.94396e+06	1.24516e+06	1.91056e+06	3.83241e+06	3.83196e+06	3.89674e+06
M316T131_1	316.307	130.776									4.88652e+06	8883.51	12833.6	20229.5	15401	20118.7	10771.2	20483.9	20504	8251.81	8196.56	8251.88
M289T68_1	289.168	67.5715									4.0255e+06	5.90306e+06	1.06403e+06	567702	920161	669845	971073	400279	725715	1.54614e+06	1.51731e+06	1.5461e+06
M341T357_1	341.037	356.886									2.17782e+06	2.79536e+06	2.22454e+06	1.16013e+06	1.92726e+06	1.47798e+06	1.89798e+06	2.34819e+06	2.66882e+06	1.95013e+06	1.93914e+06	1.93925e+06
M307T52	307.214	52.3655									6.47361e+06	4.10574e+06	3.91329e+06	5.02788e+06	3.11363e+06	3.72697e+06	4.27559e+06	4.43713e+06	3.68409e+06	3.02957e+06	3.0301e+06	3.12665e+06
M293T107	293.199	106.924									3.30964e+06	2.31512e+07	3.46957e+06	4.27441e+06	3.47715e+06	3.29735e+06	4.53252e+06	2.59623e+06	1.91357e+06	4.24416e+06	4.34952e+06	4.35206e+06
M797T48	797.484	47.523									4.91021e+06	2.70849e+06	2.92472e+06	3.84037e+06	5.10998e+06	5.75826e+06	1.37605e+06	6.62562e+06	8.9512e+06	3.48713e+06	3.33908e+06	3.48965e+06
M304T380_1	304.138	380.41									1.0107e+06	520067	551800	302438	1.22065e+06	830428	1.23872e+06	1.07018e+06	1.63326e+06	681307	681205	704053
M360T115_1	360.259	114.682									1.94411e+06	8.31869e+06	1.45205e+06	930614	759678	879585	765692	744392	1.00129e+06	1.72197e+06	1.79605e+06	1.79606e+06
M856T66	856.488	66.3395									3.35219e+06	1.57141e+06	828876	4.81718e+06	5.34328e+06	5.63206e+06	2.79336e+06	4.91524e+06	3.63735e+06	3.05038e+06	3.01102e+06	3.05079e+06
M567T52	567.427	52.058									3.20747e+06	1.24172e+06	1.39401e+06	2.7633e+06	2.21796e+06	2.39078e+06	2.20156e+06	3.80385e+06	1.62299e+06	2.30635e+06	2.18839e+06	2.14886e+06
M835T67	834.504	67.0325									3.21449e+06	958258	850985	4.10689e+06	9.68686e+06	5.79926e+06	1.52367e+06	4.51969e+06	1.00383e+06	1.67401e+06	1.64493e+06	1.64604e+06
M291T38_1	291.182	37.639									4.06715e+06	2.97321e+06	2.28596e+06	1.48001e+06	1.73081e+06	1.37046e+06	2.70358e+06	1.15139e+06	1.75373e+06	4.85399e+06	4.85237e+06	4.93968e+06
M277T235_2	277.154	234.731									1.405e+06	1.08769e+06	4.75616e+06	1.74753e+06	1.62898e+06	1.35647e+06	1.77068e+06	2.64361e+06	3.49189e+06	1.84257e+06	1.83089e+06	1.84268e+06
M432T39_2	432.233	39.366									1.51576e+06	2.13522e+06	1.96807e+06	2.7819e+06	2.80191e+06	3.21039e+06	2.36557e+06	2.17067e+06	1.91011e+06	2.56891e+06	2.6438e+06	2.56981e+06
M432T39_1	432.219	39.189									1.66126e+06	2.05232e+06	2.21968e+06	2.42663e+06	2.63807e+06	2.81327e+06	2.20415e+06	1.89759e+06	2.24889e+06	3.05752e+06	2.92996e+06	3.05797e+06
M234T80	234.127	79.5975									4.28091e+06	1.24644e+07	5.16378e+06	4.59706e+06	1.81909e+06	1.58786e+06	1.40995e+07	2.54392e+06	3.55435e+06	5.2946e+06	5.16309e+06	5.29423e+06
M321T35_1	321.192	35.044									890121	4.17418e+06	404282	212570	46640.1	150257	269659	159528	442562	1.12038e+06	1.09333e+06	1.09343e+06
M325T34	325.225	33.9									1.21335e+06	4.35257e+06	770352	244241	587349	394793	383534	538140	1.0128e+06	1.64551e+06	1.58655e+06	1.64742e+06
M512T34_2	512.493	33.907									2.46348e+06	1.01686e+06	1.0366e+06	1.10413e+06	879861	829557	696637	901843	955756	922616	984836	922623
M353T99	353.265	98.798									9.95263e+06	8.92337e+06	8.99479e+06	5.57558e+06	3.6551e+06	4.27305e+06	6.68748e+06	5.68502e+06	6.77202e+06	6.37453e+06	6.36478e+06	6.55183e+06
M488T173	488.155	172.737									2.89273e+06	643173	505967	297283	92361.1	188985	567739	299083	396490	435971	429649	435888
M351T349	351.112	348.613									3.15472e+06	2.38764e+06	2.829e+06	1.46104e+06	1.33605e+06	1.35895e+06	2.50699e+06	1.895e+06	2.845e+06	1.97505e+06	2.05e+06	1.97498e+06
M352T264	352.23	264.315									4.45845e+06	2.93633e+06	4.10211e+06	2.04913e+06	1.93696e+06	1.98674e+06	3.78436e+06	2.37261e+06	2.26669e+06	2.22678e+06	2.22682e+06	2.24536e+06
M599T38_1	599.381	37.744									1.95016e+06	1.88636e+06	5.04126e+06	3.2578e+06	1.87144e+06	2.65657e+06	3.83373e+06	4.03316e+06	4.00257e+06	3.75544e+06	3.63451e+06	3.75703e+06
M344T54	344.264	54.202									47026.5	1.73035e+06	67959.6	48958.9	134675	112373	37400.8	26292.2	57944.4	85602.2	85710.9	90947.7
M129T346_2	128.947	345.955									1.17985e+07	8.88341e+06	9.45051e+06	4.38572e+06	3.94306e+06	4.29495e+06	8.312e+06	4.98458e+06	6.01113e+06	5.8718e+06	5.78827e+06	5.87301e+06
M275T211	275.062	211.295									3.83827e+06	710802	1.51393e+06	138196	748773	294287	102869	178052	164374	323746	323861	317818
M338T44	338.265	43.549									231841	2.27581e+06	220058	280814	355980	1.09885e+06	278049	329494	406335	270030	323001	321772
M597T40_3	597.475	39.659									321773	171150	401933	1.35617e+06	1.40104e+06	1.5334e+06	1.01582e+06	2.49226e+06	1.49498e+06	643390	607776	607237
M257T35_1	257.178	35.373									1.07771e+06	3.41634e+06	632976	278301	402512	243371	583965	344376	742900	1.28944e+06	1.23553e+06	1.24053e+06
M699T208_1	699.324	207.718									4.22027e+06	1.90477e+06	1.7104e+06	1.44736e+06	630746	693503	1.7411e+06	873351	519440	697256	697663	734996
M274T96_2	274.262	95.8095									6.05379e+06	2.74342e+06	308519	5.58431e+06	5.25598e+06	4.85806e+06	3.8839e+06	387506	4.58393e+06	4.59925e+06	4.60333e+06	4.71681e+06
M295T87	295.214	86.812									2.10951e+06	8.49195e+06	4.09483e+06	3.92879e+06	4.57642e+06	4.5265e+06	3.96482e+06	2.5235e+06	2.93735e+06	4.0331e+06	3.65966e+06	3.6608e+06
M663T39	663.397	39.1985									635271	1.47292e+06	568182	326857	299281	370774	1.58004e+06	456410	342722	285855	287129	300558
M589T37_1	589.219	37.4875									603494	1.16722e+06	1.85743e+06	1.36679e+06	1.71072e+06	1.27628e+06	1.80914e+06	2.21207e+06	3.02358e+06	1.05767e+06	1.08457e+06	1.05754e+06
M641T43	641.196	42.809									1.61394e+06	790759	1.84995e+06	1.23611e+06	2.15648e+06	1.48259e+06	2.14307e+06	1.57565e+06	1.38167e+06	1.19798e+06	1.13953e+06	1.20024e+06
M596T47	596.449	46.789									3.66758e+06	572898	2.68968e+06	2.26128e+06	1.54077e+06	1.75749e+06	1.46162e+06	3.18179e+06	2.70826e+06	1.75166e+06	1.63523e+06	1.74939e+06
M230T147_2	230.238	147.306									4.07272e+06	1.94228e+06	2.36221e+06	2.31578e+06	2.72104e+06	2.58528e+06	2.52729e+06	2.41856e+06	2.79385e+06	2.65952e+06	2.62908e+06	2.65983e+06
M280T100	280.252	99.625									9.15255e+06	5.26989e+06	7.59752e+06	4.21365e+06	4.58775e+06	3.20614e+06	5.755e+06	4.6699e+06	1.21553e+07	4.28978e+06	4.20366e+06	4.28904e+06
M373T33	373.082	32.545									478117	77037.9	110919	385141	811044	1.38056e+06	1.74819e+06	1.92339e+06	296119	233607	233393	244845
M629T314_1	628.795	313.513									7.17361e+06	2.2221e+06	2.29922e+06	858661	268256	508300	2.03932e+06	859470	1.15023e+06	870196	839542	863340
M675T39	675.23	38.547									736411	229389	215001	162926	22876.5	237877	270713	236543	71600	76310.9	99992.3	77155.2
M587T49	587.437	48.7985									3.63658e+06	882920	2.16564e+06	3.23501e+06	2.09635e+06	4.45441e+06	2.33869e+06	3.72245e+06	2.98259e+06	679088	1.09834e+06	1.12142e+06
M353T366	353.069	366.353									3.37617e+06	2.81414e+06	2.4571e+06	1.57183e+06	537929	825646	2.23979e+06	1.34557e+06	1.86929e+06	1.47419e+06	1.45574e+06	1.45584e+06
M289T38	289.168	37.594									2.08384e+06	2.26144e+06	1.06831e+06	567156	1.26281e+06	2.36067e+06	1.44382e+06	469267	1.07631e+06	3.1822e+06	2.40947e+06	2.90326e+06
M587T40_1	587.383	39.872									218844	59328.3	2.12663e+06	3.469e+06	1.9744e+06	137630	1.39085e+06	172065	149315	258592	191774	258573
M365T428_2	365.1	428.101									2.5238e+06	1.81044e+06	2.03667e+06	2.91772e+06	5.00279e+06	3.69015e+06	2.0901e+06	2.86798e+06	2.18595e+06	2.92742e+06	2.80102e+06	2.92978e+06
M274T412	274.091	411.781									7.04199e+06	3.22789e+06	1.59187e+06	1.84484e+06	1.61769e+06	1.31399e+06	2.17753e+06	1.24223e+06	1.16596e+06	539290	1.05879e+06	1.0525e+06
M597T55	597.461	55.374									398361	277134	324104	1.02061e+06	1.36811e+06	1.24668e+06	326003	1.52041e+06	998285	625957	619841	619859
M251T50	250.976	50.311									7.56204e+06	2.86455e+06	5.23369e+06	3.96679e+06	4.99118e+06	5.19153e+06	3.25359e+06	3.49678e+06	5.79172e+06	8.38598e+06	7.8775e+06	7.87679e+06
M460T39	460.248	38.9995									546585	1.09097e+06	1.39363e+06	1.45837e+06	1.36331e+06	2.10131e+06	1.51053e+06	1.33973e+06	1.31882e+06	1.87446e+06	1.87597e+06	1.95569e+06
M143T179_2	143.075	178.615									1.80637e+06	1.98804e+06	3.58623e+06	1.82187e+06	906659	1.28935e+06	3.28236e+06	2.92798e+06	2.30783e+06	2.38715e+06	2.3359e+06	2.33879e+06
M147T371	147.07	370.942									2.45695e+06	2.4692e+06	1.5506e+06	2.55307e+06	6.40943e+06	3.99503e+06	4.01833e+06	6.34264e+06	1.00691e+07	4.76095e+06	4.57184e+06	4.76397e+06
M278T38	278.237	37.536									2.52694e+06	1.72737e+06	1.74303e+06	1.7999e+06	2.10838e+06	2.31877e+06	1.95854e+06	1.23925e+06	2.08923e+06	1.67211e+06	1.69629e+06	1.69629e+06
M384T302	384.128	302.332									1.77479e+06	1.61083e+06	3.71423e+06	2.73256e+06	1.94424e+06	1.84968e+06	3.15214e+06	4.04911e+06	4.48111e+06	2.68287e+06	2.67406e+06	2.72125e+06
M607T68_2	607.247	68.21									3.04714e+06	3.34824e+06	5.06144e+06	2.83796e+06	2.54942e+06	2.17509e+06	2.57219e+06	2.52887e+06	5.11791e+06	1.78344e+06	1.60936e+06	1.78062e+06
M487T235_1	487.157	234.811									4.76385e+06	2.63735e+06	174469	152197	102511	71108.5	317756	109614	80130.2	252826	244245	245036
M625T130_1	625.24	130.071									2.56277e+06	171301	70869.2	38813.7	34580.1	31708.1	111018	26687.5	63671.9	12719.4	26450.1	19078.4
M599T39	599.476	38.505									52654.5	29285.1	71333.4	411372	1.24569e+06	1.5428e+06	284816	1.12122e+06	665867	232405	216974	218042
M298T109	298.093	108.947									3.97277e+06	4.63727e+06	4.6815e+06	5.55943e+06	5.25788e+06	5.22097e+06	6.01614e+06	3.55875e+06	2.37191e+06	4.95873e+06	4.61195e+06	4.95967e+06
M795T48	794.536	47.523									347134	83127.8	203630	345459	248639	552693	203051	475770	499074	57189.9	92593.7	56460.9
M265T66	265.17	66.389									2.28519e+06	2.68125e+06	291483	227195	202923	266046	130526	167373	154321	559038	556742	560734
M295T40	295.213	39.6435									3.70772e+06	1.90809e+06	598678	401867	2.10458e+06	807259	449930	584813	605599	786719	901439	902416
M531T313	530.823	313.467									7.05428e+06	2.45893e+06	2.51109e+06	943647	337491	639754	2.14047e+06	986312	1.34428e+06	978930	934425	979936
M674T39	674.229	38.7935									1.02646e+06	472474	376181	300288	389520	210892	275733	265827	124882	132658	150388	124203
M227T109	227.155	109.269									1.57422e+06	5.37049e+06	1.72259e+06	326667	592363	477007	1.3646e+06	342175	1.24074e+06	2.21284e+06	2.15016e+06	2.21278e+06
M280T377	280.081	377.183									109229	4.25341e+06	309186	627902	1.23782e+06	585059	186774	495027	450553	1.06106e+06	1.04156e+06	1.06179e+06
M404T40	404.189	39.9325									961659	1.06419e+06	1.14406e+06	1.25071e+06	1.16099e+06	1.55917e+06	1.11911e+06	916931	963213	1.32487e+06	1.25486e+06	1.25746e+06
M374T37	374.274	36.7445									12761.1	1.37647e+06	151151	22088	19318.7	39025.9	15499.8	86734.8	130916	295777	297511	252046
M118T332	118.081	332.487									1.14664e+07	6.12537e+06	6.38876e+06	1.29096e+07	5.44799e+06	5.09098e+06	1.29049e+07	1.20307e+07	8.38294e+06	7.19275e+06	6.94806e+06	7.19297e+06
M311T105	311.208	105.238									3.1272e+06	4.1292e+06	663994	977199	3.19679e+06	1.73528e+06	738194	692139	336852	1.53093e+06	1.53135e+06	1.56902e+06
M246T373_1	246.051	372.79									4.14098e+06	2.21696e+06	3.29725e+06	1.41729e+06	950963	1.06004e+06	3.42687e+06	1.12599e+06	965406	1.28903e+06	1.28911e+06	1.32082e+06
M635T500_1	634.998	499.779									2.85225e+06	500468	368676	181989	65012.8	223367	216032	70202.4	164164	247746	248355	230795
M271T182	271.107	181.917									1.30417e+06	100481	46197.1	25716.5	15523	10167.8	47530.2	7176.37	21203.2	36945.8	33048.6	33577.6
M342T179	342.101	179.31									168591	739278	759886	1.0353e+06	3.98142e+06	2.81802e+06	2.94329e+06	2.45122e+06	2.86737e+06	2.25767e+06	2.25769e+06	2.30019e+06
M623T39	623.222	39.082									1.17349e+07	1.26871e+06	1.49496e+06	1.15104e+06	1.64033e+06	1.32869e+06	1.40758e+06	1.59424e+06	2.15859e+06	1.18696e+06	1.21234e+06	1.18739e+06
M155T375	155.036	374.526									2.33265e+06	566496	1.3648e+06	999368	6.24191e+06	4.48134e+06	3.48438e+06	7.17543e+06	8.19649e+06	4.40144e+06	5.12354e+06	5.11565e+06
M705T357_3	705.12	356.874									853667	664885	1.35651e+06	543054	448419	500656	900363	1.00691e+06	1.17621e+06	731951	722968	731794
M105T346	104.987	346.023									6.3325e+06	2.64385e+06	3.15159e+06	965330	806750	936265	2.81232e+06	1.15407e+06	1.43508e+06	1.36588e+06	1.33204e+06	1.36588e+06
M339T38	339.281	38.427									63703.4	74262.4	76056.5	1.03937e+06	99566.3	55156.6	163619	31460	1.29803e+06	1.00009e+06	989040	989167
M130T75	130.059	75.384									1.28194e+06	1.44118e+06	2.17868e+06	426106	310573	347063	348001	292608	317215	718612	738427	886285
M293T33	293.235	33.1555									192839	1.47455e+06	269910	407640	105840	95981.2	105506	119439	315478	542736	555513	536109
M591T68	591.233	67.5715									1.21151e+06	1.68648e+06	1.98934e+06	1.6204e+06	1.6825e+06	1.48269e+06	1.72358e+06	2.13161e+06	3.86421e+06	313345	643725	674800
M207T33	207.024	33.214									557633	68279.8	209644	463242	625894	1.18285e+06	1.78448e+06	1.79751e+06	351360	304488	304283	316190
M278T60	278.208	59.814									3.94159e+06	4.58429e+06	627701	596965	1.62756e+06	1.09196e+06	1.63396e+06	755507	2.19519e+06	1.71232e+06	1.6134e+06	1.61974e+06
M592T36_1	591.559	35.5495									397071	212277	226043	350992	251872	476129	30494.9	181006	248660	98054.5	86366.5	98287.6
M613T67	613.459	66.686									2.25625e+06	989483	853773	4.47689e+06	3.98584e+06	4.85477e+06	2.65047e+06	5.11302e+06	1.24958e+06	2.39568e+06	2.33698e+06	2.3941e+06
M278T58	278.173	57.5005									590272	1.13985e+06	607644	356817	273146	331981	692225	189349	273203	420222	414274	418741
M317T266	317.141	266.433									3.09659e+06	3.50619e+06	6.4902e+06	3.28817e+06	3.03041e+06	3.38058e+06	3.29572e+06	3.34813e+06	5.50312e+06	1.47438e+06	2.70659e+06	2.73727e+06
M609T50	609.423	50.398									2.9319e+06	1.21794e+06	1.89712e+06	1.37307e+06	2.08049e+06	941511	3.9582e+06	2.80311e+06	1.73908e+06	1.56161e+06	1.55151e+06	1.58522e+06
M257T286	257.137	286.276									5.96948e+06	3.80233e+06	4.85949e+06	3.19663e+06	3.13354e+06	3.14517e+06	5.89556e+06	4.48642e+06	3.1609e+06	3.50703e+06	3.51959e+06	3.50715e+06
M434T420_1	434.166	420.149									2.39768e+06	3.60449e+06	2.07667e+06	1.49404e+06	1.3078e+06	1.47159e+06	576296	773248	467145	1.06411e+06	1.0638e+06	1.0842e+06
M298T100	298.262	99.789									3.48873e+06	3.97223e+06	5.38412e+06	2.79327e+06	2.54357e+06	2.1644e+06	3.55325e+06	3.22802e+06	8.40667e+06	2.87171e+06	2.8704e+06	3.02178e+06
M431T314_2	430.852	313.644									5.54939e+06	2.04138e+06	1.98412e+06	829304	383739	531894	1.82829e+06	872369	1.11474e+06	844000	817214	824885
M181T39	181.114	39.096									3.57241e+06	3.43782e+06	4.40006e+06	5.01208e+06	2.17465e+06	3.10961e+06	4.03453e+06	2.96739e+06	3.08645e+06	3.40015e+06	3.39968e+06	3.56695e+06
M573T44	573.078	44.0605									67689.4	2.51477e+06	65801.9	602619	227563	437726	87569.6	465443	361152	1.21959e+06	1.1991e+06	1.21954e+06
M573T66_1	573.462	66.098									1.4357e+06	470075	837432	1.84829e+06	3.57704e+06	2.38471e+06	1.03988e+06	2.09456e+06	2.33985e+06	824270	823048	875918
M221T349_2	221.016	348.552									1.23199e+06	929462	1.07931e+06	734330	1.48904e+06	1.00278e+06	1.55566e+06	874244	1.15228e+06	879852	860891	880044
M254T37	254.238	37.1565									1.45476e+06	1.22123e+06	1.42734e+06	1.09959e+06	1.59299e+06	1.64364e+06	1.34588e+06	1.19883e+06	1.71175e+06	1.28331e+06	1.29118e+06	1.29118e+06
M175T374	175.111	374.114									3.44079e+06	3.37945e+06	5.92957e+06	6.79576e+06	7.3512e+06	8.60796e+06	7.38791e+06	4.99699e+06	6.40225e+06	4.93735e+06	6.67134e+06	6.41987e+06
M717T35_1	717.28	35.293									1.46962e+06	1.20868e+06	1.00737e+06	581490	1.07269e+06	819136	1.42804e+06	890303	437465	798370	778588	799068
M717T39	717.268	39.376									497384	442214	265201	222535	337542	319866	455895	199481	110161	97422.4	134917	88916.3
M277T34	277.169	33.9									1.19854e+06	2.43079e+06	912908	653597	2.85435e+06	1.40202e+06	949542	592229	728304	1.05484e+06	970864	1.05511e+06
M370T302_1	370.149	301.999									757833	843680	2.46162e+06	1.15001e+06	970991	943005	1.5574e+06	1.90874e+06	2.88025e+06	1.45196e+06	1.41709e+06	1.45166e+06
M581T37	581.373	37.4305									1.55323e+06	1.26771e+06	1.64285e+06	1.57644e+06	1.11768e+06	1.0288e+06	1.35194e+06	984208	1.37459e+06	1.64994e+06	1.64991e+06	1.63868e+06
M277T280	277.104	279.787									7.96597e+06	4.33963e+06	5.5466e+06	5.20678e+06	3.34745e+06	3.52903e+06	5.59024e+06	3.70975e+06	3.27753e+06	4.20502e+06	4.15992e+06	4.20496e+06
M345T342_2	345.064	341.786									1.96789e+06	2.28261e+06	1.7737e+06	1.23669e+06	907420	1.0001e+06	2.61603e+06	1.25631e+06	2.03219e+06	1.55404e+06	1.53554e+06	1.55399e+06
M633T40_2	633.402	40.311									2.01495e+06	1.62806e+06	3.4488e+06	3.23828e+06	2.02666e+06	2.79636e+06	2.46029e+06	2.91411e+06	2.17571e+06	1.80082e+06	1.84179e+06	1.80191e+06
M241T181	241.043	180.79									4275.2	199502	432462	227001	616052	342302	762717	783524	2.59577e+06	684272	684281	693303
M218T87	218.202	87.3									4.07553e+06	2.92034e+06	3.25025e+06	3.6324e+06	3.64638e+06	3.65835e+06	3.46045e+06	3.63812e+06	3.78218e+06	3.6144e+06	3.56148e+06	3.61368e+06
M434T266_1	434.216	266.06									2.0965e+06	2.55972e+06	4.86443e+06	1.93676e+06	2.32423e+06	2.41998e+06	2.44872e+06	1.69134e+06	3.68426e+06	2.37827e+06	2.43904e+06	2.38077e+06
M655T36	655.248	36.1495									4.17321e+06	2.4107e+06	2.38592e+06	1.44051e+06	2.07268e+06	1.69247e+06	2.45363e+06	1.77149e+06	1.36723e+06	1.79155e+06	1.73047e+06	1.7921e+06
M611T41_1	611.386	40.779									241698	2.87361e+06	265610	169728	267675	240455	291725	207708	248181	204839	190157	204559
M485T36_1	485.269	36.129									883099	356839	668039	591611	561942	830586	664944	506723	510716	922623	903047	922730
M292T38	292.217	37.954									346066	1.73325e+06	359334	81552.8	107426	189952	266946	139218	294744	533504	535842	294107
M569T48	569.398	47.523									789592	1.73946e+06	1.00601e+06	207309	661913	961962	637857	371335	407224	1.35686e+06	1.35671e+06	1.34055e+06
M601T37	601.398	37.1565									452876	1.02686e+06	2.12568e+06	1.38473e+06	1.49011e+06	1.5382e+06	1.72326e+06	2.25206e+06	2.04383e+06	2.07682e+06	2.02009e+06	2.07657e+06
M346T163	346.244	163.021									1.62245e+06	5.24488e+06	1.62134e+06	744038	1.37953e+06	912805	566112	781805	893845	1.57885e+06	1.55226e+06	1.57894e+06
M241T36	241.17	35.674									90631.4	1.40003e+06	99286.3	24435.1	49721.2	48216	76938.3	80626.6	130484	314136	285636	285079
M297T281_1	297.072	280.548									5.58266e+06	5.0824e+06	3.04945e+06	3.00373e+06	1.80685e+06	2.03078e+06	2.70334e+06	1.94817e+06	1.83345e+06	2.40997e+06	2.37205e+06	2.40999e+06
M297T281_2	297.081	280.615									5.24216e+06	4.82401e+06	2.99567e+06	3.00472e+06	1.79077e+06	1.93036e+06	2.56169e+06	2.00934e+06	1.80007e+06	2.39894e+06	2.35957e+06	2.39915e+06
M351T152_2	351.208	152.089									3.34943e+06	4.0146e+06	3.52957e+06	2.44978e+06	3.08378e+06	2.34075e+06	1.89248e+06	2.29347e+06	2.28282e+06	2.8906e+06	2.74061e+06	2.88986e+06
M251T416	250.976	416.317									3.32794e+06	3.00531e+06	2.73013e+06	2.72404e+06	3.26154e+06	3.19337e+06	8.20745e+06	2.5273e+06	3.3576e+06	3.40832e+06	3.4362e+06	3.40822e+06
M609T49	609.17	49.493									3.10674e+06	13994.4	72664.3	251227	498499	289909	486955	302174	170691	32976.9	31913.6	39669.6
M455T423_2	455.109	422.701									4.75902e+06	5.26286e+06	5.06465e+06	3.68942e+06	2.48235e+06	3.6203e+06	1.68959e+06	2.10237e+06	1.4642e+06	2.7098e+06	2.61474e+06	2.7098e+06
M286T380	286.08	380.482									3.07355e+06	4.8891e+06	1.66393e+06	2.04918e+06	3.19154e+06	2.45871e+06	2.40681e+06	1.56373e+06	1.19254e+06	1.98764e+06	1.95349e+06	1.98782e+06
M286T381	286.14	381.074									389936	289735	313741	275767	2.86081e+06	226938	203436	214367	1.10195e+06	258094	258197	267140
M353T61	353.255	61.358									7.74539e+06	64400.9	190973	360919	394770	403219	166602	275410	213855	194448	194030	199815
M319T185_1	319.066	184.707									2.23063e+06	14783.4	37832.8	59728.9	25208.1	3.34159e+06	61115.6	34113.9	35390.6	4.54205e+06	4.49597e+06	4.54212e+06
M573T39	573.461	39.095									179121	37205.7	122812	433265	1.27888e+06	688723	298153	1.01399e+06	336244	134570	128093	131687
M561T187	561.186	187.459									486929	1.93097e+06	2.43528e+06	793058	252689	423636	2.61382e+06	566620	345556	1.20504e+06	1.17817e+06	1.20543e+06
M615T36	615.415	36.036									867428	859523	1.32801e+06	1.38419e+06	768769	1.68533e+06	1.39907e+06	1.55253e+06	1.30189e+06	2.08811e+06	1.67103e+06	2.09018e+06
M291T401	291.117	401.478									223564	877883	1.65296e+06	394569	966414	793291	1.62445e+06	1.47462e+06	2.36608e+06	1.20747e+06	1.17e+06	1.20768e+06
M625T193	625.229	192.644									1.80773e+06	17291	12431.2	8636.22	8887.03	6572.4	15660.8	7692.38	8580.25	8765.42	8264.37	7951.54
M356T33	356.055	32.524									392230	63998.5	88656.3	239610	614772	990136	1.55058e+06	1.52642e+06	199384	191340	179481	190727
M615T40_1	615.376	39.7625									2.59935e+06	2.49519e+06	4.05834e+06	3.50378e+06	2.3308e+06	3.07975e+06	4.39004e+06	2.92158e+06	3.04488e+06	3.29565e+06	3.19551e+06	3.29691e+06
M175T446	175.113	445.633									2.256e+07	1.91012e+07	3.56254e+07	3.41525e+07	2.3661e+07	2.76621e+07	3.73355e+07	1.96049e+07	1.27629e+07	1.34758e+07	1.75962e+07	1.7665e+07
M635T500_2	635.33	499.877									2.93542e+06	568148	430866	3013.44	76545.3	265568	285039	77985.9	204029	156932	216117	214889
M781T140_1	780.518	139.826									267448	470000	304890	238136	1.00695e+06	632170	269145	1.86273e+06	1.25968e+06	268935	269120	278264
M281T39_2	281.126	38.656									698839	593723	753126	629511	507479	886897	539022	672405	511161	702820	654940	655168
M427T182	427.154	181.986									389448	1.53027e+06	2.14521e+06	1.8799e+06	1.10226e+06	1.85466e+06	2.09645e+06	1.47659e+06	1.27136e+06	1.51807e+06	1.51808e+06	1.62075e+06
M425T307	425.066	307.244									1.46904e+06	1.3467e+06	1.50005e+06	1.6366e+06	1.40949e+06	1.51546e+06	1.53202e+06	1.61503e+06	1.66417e+06	1.51882e+06	1.51788e+06	1.60516e+06
M282T33_1	282.04	33.155									330574	39736.4	117670	244399	626303	1.11666e+06	1.60079e+06	1.47117e+06	246522	107592	149794	129288
M571T38	571.445	38.312									487172	2.45844e+06	373219	1.82677e+06	1.82584e+06	1.55436e+06	808911	1.12509e+06	453435	626757	555352	625665
M597T346	596.982	345.949									3.23844e+06	169445	283936	4643.22	1368.44	3449.99	220418	7005.9	19369.7	20024.7	18254	19972.7
M420T177	420.18	177.382									3.42672e+06	1.95797e+06	1.29587e+06	1.13433e+06	191504	335939	579447	229585	300645	285864	288715	285828
M420T178	420.168	177.59									3.46581e+06	1.90308e+06	1.26291e+06	1.12725e+06	143668	282301	488479	152013	197765	260148	259740	271676
M976T161_1	975.521	160.65									1.02927e+06	579387	499933	2.52485e+06	1.4476e+06	1.49999e+06	2.06954e+06	1.26834e+06	1.08163e+06	839088	1.10354e+06	1.08271e+06
M756T40_1	756.289	39.7785									54334	129967	244497	231398	1.75199e+06	944885	751598	1.42816e+06	914408	1.26539e+06	1.18017e+06	1.18096e+06
M275T280	275.091	280.088									3.38656e+06	2.44577e+06	1.44351e+06	1.04251e+06	538563	746781	1.19417e+06	634785	582826	918302	877423	877380
M123T80	123.086	80.1905									445177	609090	414357	1.49073e+06	450189	428545	344307	433454	525607	438820	417690	438387
M497T446	497.14	445.897									5.58034e+06	3.0215e+06	2.65691e+06	2.02931e+06	1.9812e+06	1.99344e+06	1.97775e+06	1.43215e+06	2.29436e+06	2.44029e+06	2.38118e+06	2.40699e+06
M307T91	307.177	91.063									2.25137e+06	6.49876e+06	945416	821016	1.63954e+06	993233	1.02429e+06	734754	764164	1.4946e+06	1.46347e+06	1.49456e+06
M156T171	156.059	171.455									8.88693e+06	2.65852e+06	2.71784e+06	3.13099e+06	5.45733e+06	6.17429e+06	1.14679e+06	1.87215e+06	574788	3.90314e+06	3.68505e+06	3.68864e+06
M275T152	275.19	152.03									7.43196e+06	3.66195e+06	3.18849e+06	1.78118e+06	1.89659e+06	1.50622e+06	1.76352e+06	1.70204e+06	1.68502e+06	2.00586e+06	1.97543e+06	2.00604e+06
M446T32_1	446.101	32.4895									413559	85804.5	163652	284268	541800	849273	995022	1.34804e+06	305827	154581	144534	153468
M319T199	319.088	199.449									4.62241e+06	2.57988e+06	153620	1.43068e+06	103536	1.16652e+06	212101	141599	1.55527e+06	400128	401298	317437
M309T60	309.193	60.3595									3.9796e+06	4.52556e+06	1.48583e+06	633608	922469	648781	1.90857e+06	539048	730270	1.41297e+06	1.49548e+06	1.49525e+06
M539T346_2	538.947	345.973									3.73213e+06	523387	789080	50792.2	25894.3	44550	680447	91390.8	132340	117743	117231	121458
M293T161	293.199	160.553									8.46966e+06	7.15641e+06	2.35109e+06	1.19694e+06	1.30315e+06	1.14813e+06	1.06285e+06	1.18186e+06	1.34443e+06	4.2143e+06	3.75992e+06	4.21287e+06
M534T39	534.463	39.189									1.69258e+06	21267.3	2782.86	46081.7	65968.7	36562.8	11473.2	51181.4	86196.4	12721.9	12206.8	12657.5
M325T68	325.187	67.675									2.00056e+06	2.51117e+06	725988	505018	459255	341908	969070	341684	337245	847365	796051	797139
M186T195_2	186.141	194.629									737880	1.13391e+06	1.37189e+06	1.38117e+06	1.24521e+06	1.17815e+06	1.21442e+06	1.10738e+06	1.16765e+06	1.02566e+06	1.00448e+06	1.02575e+06
M690T40	690.218	40.403									1.18241e+06	613458	629684	292307	385453	382617	583894	379594	155477	585017	542131	542060
M690T38	690.25	37.62									1.97033e+06	148006	186055	520621	366517	305752	926726	895024	86526.5	671355	284247	553302
M309T91	309.194	91.39									3.81608e+06	5.10796e+06	1.02503e+06	982947	1.44368e+06	811274	1.04517e+06	506493	773013	1.58837e+06	1.58676e+06	1.69226e+06
M592T518_1	591.984	518.079									3.27609e+06	915071	1.19001e+06	438090	154843	438380	488560	359759	430381	531344	521653	531278
M309T108_2	309.228	107.819									4.86543e+06	1.46724e+06	1.5467e+06	1.47661e+06	1.05095e+06	2.00765e+06	1.79159e+06	511282	1.22558e+06	3.32295e+06	1.21699e+06	3.31472e+06
M623T105	623.223	104.879									9.44062e+06	1.56609e+06	3.48825e+06	2.39019e+06	415254	961437	1.36192e+06	673010	1.36618e+06	1.09261e+06	1.08471e+06	1.09261e+06
M293T351	292.896	351.179									1.72814e+06	12043.3	10197.3	15619	23464.2	22592.6	2336.31	19395.1	31652.9	21562.8	22435.7	21633.8
M520T179	520.316	179.388									1.21392e+06	1.32574e+06	626049	464701	1.60464e+06	974269	1.02029e+06	923892	571400	693724	672862	694097
M571T66	571.446	66.4465									708326	496446	272038	715308	2.67107e+06	1.86518e+06	1.18959e+06	1.21736e+06	714425	628355	656652	627700
M607T68_1	607.228	67.661									2.55906e+06	3.24947e+06	2.59424e+06	2.74135e+06	2.27228e+06	2.02405e+06	2.39047e+06	2.60663e+06	4.27683e+06	1.67815e+06	1.56294e+06	1.67401e+06
M251T637	250.976	636.948									3.28835e+06	4.49853e+06	3.16173e+06	3.83745e+06	6.1861e+06	4.10751e+06	5.00447e+06	571436	4.05964e+06	3.5304e+06	3.51727e+06	3.50292e+06
M257T60	257.179	59.756									2.17146e+06	3.60142e+06	398134	391797	525797	487951	683447	384716	681838	1.03075e+06	966285	1.02876e+06
M653T39	653.231	38.903									1.88138e+06	1.02765e+06	1.01348e+06	439378	477613	619840	801118	625716	246645	256873	349408	354792
M294T39_1	294.23	38.505									1.46318e+06	409171	522302	428404	531308	516395	542440	619264	822154	932771	750980	1.03869e+06
M378T120_1	378.159	119.811									2.76868e+06	2.06704e+06	2.70566e+06	827855	674492	711870	1.05507e+06	629461	377732	983727	1.00681e+06	983575
M277T87	277.213	87.0235									2.12777e+06	6.4597e+06	1.81973e+06	1.80882e+06	2.95467e+06	2.10386e+06	2.06086e+06	1.49659e+06	1.13137e+06	2.19354e+06	2.15376e+06	2.1937e+06
M257T42	257.117	42.1275									1.66792e+06	1.65946e+06	742917	455810	1.23454e+06	793175	1.03e+06	521626	447258	944750	929253	921133
M283T53	283.273	52.863									3.86312e+06	2.11284e+06	891153	3.0534e+06	2.59077e+06	2.96053e+06	869722	1.88547e+06	1.37404e+06	1.78994e+06	1.78907e+06	1.82492e+06
M265T52	264.991	51.699									1.5306e+06	1.63763e+06	3.19605e+06	2.34351e+06	3.13734e+06	3.13545e+06	2.07972e+06	2.85869e+06	3.52213e+06	4.89964e+06	4.88452e+06	4.89641e+06
M202T251	202.135	250.815									960341	704236	947410	575941	671028	531776	1.06604e+06	877275	697444	699526	681309	699344
M267T40	267.113	39.886									645337	813040	45029.5	901249	895063	760531	791464	718201	607536	753968	743390	743285
M409T36_1	409.256	36.145									926013	663619	1.67518e+06	1.01223e+06	741841	901024	1.32075e+06	776251	866196	1.36366e+06	1.27597e+06	1.27898e+06
M130T256_2	130.092	255.611									797033	531125	1.88148e+06	710834	835311	880614	1.05957e+06	1.58539e+06	2.67349e+06	1.16128e+06	1.1441e+06	1.16115e+06
M201T168	201.104	168.041									3.12622e+06	1.36609e+06	2.27055e+06	1.3102e+06	1.12576e+06	1.15734e+06	1.89463e+06	2.26246e+06	1.87181e+06	1.66195e+06	1.58642e+06	1.58693e+06
M319T357	319.056	356.886									680018	731651	667874	408560	676254	521050	617963	877312	1.16103e+06	675615	675641	666006
M541T34_1	540.513	33.8775									923134	294197	431715	414092	309385	357974	270519	295970	555830	368133	355150	361505
M380T168	380.175	167.798									3.43632e+06	1.86517e+06	2.33168e+06	1.69794e+06	1.24312e+06	1.32853e+06	2.08689e+06	2.44127e+06	2.44541e+06	1.82102e+06	1.80351e+06	1.82111e+06
M247T66	247.159	65.968									1.83826e+06	1.94309e+06	181406	160994	263343	193110	123458	187147	752430	577245	531278	536976
M244T236	244.082	235.63									3.49745e+06	2.25645e+06	376944	346535	406353	304399	466803	243631	338822	639506	642358	639489
M263T46	263.153	46.159									120953	63994.3	75844.1	70042.1	28049.6	22705.5	96503.3	15346.6	30829.5	226930	132385	140306
M241T299	241.06	298.966									3993.07	4340.88	2540.35	5050.05	1513.56	1.084e+06	1834.74	1.35906e+06	1.40205e+06	2901.47	2363.15	2365.97
M337T81	337.259	81.254									1.49876e+06	2.72885e+06	659341	2.07509e+06	2.25896e+06	2.23911e+06	1.90496e+06	1.4917e+06	778421	1.44335e+06	1.44064e+06	1.4611e+06
M337T66	337.261	66.088									986802	940690	1.11094e+06	2.09663e+06	1.87159e+06	2.06035e+06	1.37286e+06	1.7618e+06	883347	998185	982857	990654
M313T68	313.261	68.134									2.28516e+06	1.68746e+06	2.05741e+06	1.97921e+06	3.27136e+06	2.54226e+06	1.48848e+06	2.07712e+06	976906	755326	750876	635756
M657T42_1	657.19	41.923									1.19653e+06	495138	976790	830820	818064	712824	1.29141e+06	809112	603282	513866	489247	505195
M410T201_3	410.272	201.22									1.2009e+06	1.98657e+06	337913	401835	594290	462671	174759	224624	296763	456412	447475	456366
M647T41_4	647.401	40.779									1.9728e+06	1.36592e+06	2.65289e+06	2.52506e+06	1.57022e+06	1.73692e+06	2.27111e+06	2.12406e+06	1.41232e+06	1.75398e+06	1.64675e+06	1.75228e+06
M568T48	568.418	47.834									1.70734e+06	390144	1.03035e+06	1.29044e+06	827119	1.12723e+06	1.16563e+06	1.50452e+06	961161	836223	835896	858584
M118T401	118.08	401.088									3.07201e+06	2.88578e+06	4.81592e+06	3.93109e+06	3.58262e+06	2.43232e+06	5.14413e+06	1.93144e+06	4.3353e+06	5.31086e+06	5.7389e+06	5.31158e+06
M610T31_1	610.158	31.234									471122	285674	332097	439984	377545	448442	439096	409025	404884	299987	320492	301281
M353T35_1	353.292	35.302									99088.4	176020	231029	279714	207226	271143	242205	589530	164655	332523	332315	345601
M605T35_1	605.252	34.576									2.03401e+06	1.95016e+06	3.26366e+06	1.23373e+06	2.33373e+06	2.28915e+06	1.68748e+06	1.25003e+06	390592	1.92819e+06	1.39123e+06	1.80324e+06
M412T166	412.199	166.277									111882	94559.8	55698.1	68405.1	34153.1	50294.7	39968.9	45845.4	52144	256045	169771	166140
M267T38	267.148	38.312									1.79455e+06	691717	1.19493e+06	658816	275643	185370	2.11832e+06	200052	933273	864329	943507	943388
M275T164	275.189	163.681									1.72886e+06	9.86243e+06	1.54111e+06	859563	955626	740641	808918	830617	888322	1.5013e+06	1.50115e+06	1.52385e+06
M388T312_1	387.919	311.617									2.62251e+06	2.43832e+06	3.43937e+06	2.18941e+06	1.01677e+06	1.56204e+06	2.7996e+06	2.20425e+06	2.21968e+06	2.12955e+06	2.07964e+06	2.12961e+06
M516T114	516.454	113.922									1.42745e+06	685281	957031	2.24603e+06	3.13265e+06	2.80158e+06	649894	3.0963e+06	2.34597e+06	698682	695016	694985
M248T77	248.14	76.621									3.73739e+06	4.57648e+06	4.67208e+06	2.4459e+06	467601	537407	4.78705e+06	833822	1.49462e+06	2.28992e+06	2.27276e+06	2.28982e+06
M258T420	257.921	420.157									1.57902e+06	1.61622e+06	1.65048e+06	1.72651e+06	1.73027e+06	1.67472e+06	1.80295e+06	1.70903e+06	1.64548e+06	1.76826e+06	1.76833e+06	1.79647e+06
M139T318	138.913	317.808									2.65071e+06	36014.5	39929	53055.8	63147	21501.4	70713.8	37319.9	67279.8	46693.3	55704	46740
M588T42_1	588.392	41.599									34599.2	427663	47009.8	25486.9	254010	14706.7	33803.5	25231.3	16167.2	9856.67	12823.8	9355.9
M588T43	588.443	42.609									222297	475698	239739	288376	221585	433984	363718	259829	328686	89280	124343	96350.6
M345T309	344.987	309.01									1.03317e+06	945021	1.70699e+06	955675	473719	659275	1.20001e+06	1.093e+06	923726	942513	961440	941973
M592T518_2	592.319	517.973									2.92276e+06	862028	1.18114e+06	2615.51	143069	329368	555898	270840	403239	505597	496508	496537
M227T346	226.978	345.982									4.04841e+06	1.68588e+06	2.07007e+06	482370	403178	464014	1.97092e+06	592569	870993	763187	747609	762909
M299T162	299.138	161.867									2.06183e+06	640957	692923	613869	122328	178181	798885	196065	282666	470386	429072	470614
M798T47	798.489	46.51									2.14809e+06	761616	686529	1.14065e+06	2.33777e+06	896789	588901	1.62931e+06	2.58955e+06	953421	972273	972210
M104T325	104.102	324.995									2.24085e+06	2.74241e+06	1.76358e+06	1.83055e+06	4.11009e+06	2.88126e+06	2.874e+06	2.33423e+06	4.04167e+06	2.74178e+06	2.7393e+06	3.04705e+06
M309T53	309.229	52.9285									884221	2.48503e+06	747926	819959	1.58996e+06	916124	1.50143e+06	895580	1.18849e+06	1.43653e+06	1.43643e+06	1.45662e+06
M156T317	156.035	317.471									5.22843e+06	4.9967e+06	5.654e+06	4.35847e+06	3.4735e+06	5.72553e+06	5.34471e+06	6.27298e+06	6.33809e+06	5.92063e+06	5.94003e+06	5.43171e+06
M351T346	350.986	345.964									2.90193e+06	564137	773607	91172.2	62242	79494.4	685494	119929	175824	176646	170062	176244
M387T356	387.071	356.239									1.87384e+06	1.31397e+06	2.67059e+06	1.35673e+06	736413	983405	2.17404e+06	1.33482e+06	1.53291e+06	1.40921e+06	1.3796e+06	1.37998e+06
M767T50	766.51	49.763									1.65912e+06	456283	838342	1.28795e+06	755170	1.15663e+06	884309	1.30296e+06	1.21163e+06	879568	840955	842122
M116T180	116.04	180.284									850191	429235	996761	263205	500312	384308	975043	811309	1.36048e+06	651035	650658	668443
M447T32	447.1	32.443									220262	76067.4	91305.7	207008	440921	680328	782954	1.14431e+06	211602	99240	104915	104945
M667T38	667.247	38.163									3.44116e+06	1.77433e+06	1.31078e+06	736597	843679	538522	908191	859789	756097	1.05009e+06	1.00784e+06	1.00837e+06
M272T385	272.077	385.342									143538	459997	667670	253145	227572	282485	599068	596485	1.07853e+06	506696	500568	504563
M613T95	613.456	95.236									4.06115e+06	987089	5.18095e+06	3.64837e+06	2.66204e+06	4.29869e+06	2.50648e+06	4.28413e+06	7.91192e+06	2.10324e+06	2.06335e+06	2.10526e+06
M358T62	358.352	61.7915									1.44739e+06	1.268e+06	2.07053e+06	1.23658e+06	2.31157e+06	2.66036e+06	1.75978e+06	2.60659e+06	2.81616e+06	2.96534e+06	2.9634e+06	3.16141e+06
M277T290	277.078	289.714									330395	8499.38	5997.93	170423	9566.36	84314.2	5962.18	83323.1	6948.5	48471.1	23330.5	22545.6
M209T91	209.109	90.9265									2.53097e+06	2.5446e+06	1.53254e+06	722718	740675	494482	1.71608e+06	467329	588482	1.09849e+06	1.05767e+06	1.09857e+06
M344T170	344.156	170.488									1.49239e+06	708922	847465	24514	30019	22089.8	709175	11112.8	56410.1	30966.9	26547.6	26661.8
M306T59_2	306.276	59.05									454425	320541	303683	956170	1.55898e+06	1.44529e+06	305061	911491	347528	400996	420029	417837
M306T59_1	306.266	59.342									569850	302655	321559	763087	1.29718e+06	1.17374e+06	306968	737481	375505	431825	431808	451101
[truncated: 10,511 more rows]

## Sheet: neg
ID	m/z	rt(s)	Name	adduct	score	HMDB	KEGG	SuperClass	Class	SubClass	CK1	CK2	CK3	MDT1	MDT2	MDT3	HDT1	HDT2	HDT3	QC-1	QC-2	QC-3
[truncated: 11,688 more rows]
